# Supplementary material for: Single-Cell Transcriptome Analysis of Radiation Pneumonitis Mice
Source: Antioxidants (Basel). 2022 Jul 26;11(8):1457. doi: 10.3390/antiox11081457 (PMC9331247; doi:10.3390/antiox11081457)
Supplement: Supplementary file 1 [file antioxidants-11-01457-s001.zip]

Archive with 8 entries (8 files):
- antioxidants-1782468-supplementary/Figure S1.jpg
- antioxidants-1782468-supplementary/Figure S2.jpg
- antioxidants-1782468-supplementary/Figure S3.jpg
- antioxidants-1782468-supplementary/Figure S4.jpg
- antioxidants-1782468-supplementary/supplementary Table S1.pdf
- antioxidants-1782468-supplementary/Supplementary Table S2. AT2 cell characteristics .xlsx
- antioxidants-1782468-supplementary/Supplementary Table S3. Fibroblast cell characteristics.xls
- antioxidants-1782468-supplementary/Supplementary Table S4. Endothelial cell characteristics.xls
