# Supplementary material for: Single-Cell Transcriptome Analysis of Radiation Pneumonitis Mice
Source: Antioxidants (Basel). 2022 Jul 26;11(8):1457. doi: 10.3390/antiox11081457 (PMC9331247; doi:10.3390/antiox11081457)
Supplement: Supplementary file 1 [file antioxidants-11-01457-s001.zip › antioxidants-1782468-supplementary/Supplementary Table S2. AT2 cell characteristics .xlsx]

## Sheet: DEG between RP and control
	p_val	avg_logFC	pct.1	pct.2	p_val_adj	genes
Gm12374	6.48163e-114	1.71546	0.844	0.415	1.34636e-109	Gm12374
Cdkn1a	1.85065e-30	1.00216	0.486	0.239	3.84417e-26	Cdkn1a
mt-Tp	6.79391e-24	0.821363	0.417	0.205	1.41123e-19	mt-Tp
Ccnd1	9.73639e-28	0.739913	0.64	0.436	2.02244e-23	Ccnd1
Ighm	7.86121e-05	-0.908175	0.196	0.285	1	Ighm
mt-Nd5	1.55622e-74	0.712224	0.99	0.968	3.23257e-70	mt-Nd5
mt-Cytb	7.98367e-77	0.67461	0.992	0.974	1.65837e-72	mt-Cytb
Jchain	6.09555e-06	-0.855486	0.088	0.165	0.126617	Jchain
Nrp1	5.70829e-14	0.54831	0.559	0.437	1.18573e-09	Nrp1
mt-Nd4	2.24544e-55	0.536393	0.99	0.972	4.66423e-51	mt-Nd4
mt-Nd2	3.58412e-65	0.535506	0.996	0.981	7.44494e-61	mt-Nd2
Atrx	1.01804e-15	0.5123	0.67	0.554	2.11467e-11	Atrx
Malat1	1.97933e-36	0.511773	1	0.999	4.11146e-32	Malat1
Plxna4	2.64924e-11	0.492339	0.21	0.092	5.50301e-07	Plxna4
Ephx1	2.91293e-13	0.479306	0.202	0.074	6.05074e-09	Ephx1
Exoc4	5.44445e-14	0.474045	0.163	0.045	1.13092e-09	Exoc4
mt-Ta	6.56739e-11	0.452281	0.159	0.056	1.36418e-06	mt-Ta
Rock2	1.86711e-07	0.451507	0.401	0.304	0.00387836	Rock2
Zbtb20	3.77285e-07	0.443002	0.316	0.215	0.00783697	Zbtb20
Trf	5.08832e-09	0.44154	0.37	0.253	0.000105695	Trf
Wwc1	7.13418e-09	0.441401	0.309	0.194	0.000148191	Wwc1
mt-Co1	7.58106e-37	0.440451	0.973	0.956	1.57474e-32	mt-Co1
Taok3	7.57403e-09	0.439985	0.509	0.435	0.000157328	Taok3
mt-Nd1	1.30641e-43	0.436349	0.989	0.983	2.71368e-39	mt-Nd1
Phlda3	1.84902e-16	0.418013	0.119	0.012	3.84078e-12	Phlda3
Spred1	2.82841e-10	0.417665	0.218	0.102	5.87518e-06	Spred1
Rsrp1	3.24888e-12	0.413579	0.652	0.543	6.74857e-08	Rsrp1
Atp1b1	2.76583e-18	0.40285	0.839	0.802	5.74517e-14	Atp1b1
Prrg3	4.50691e-08	0.400827	0.27	0.161	0.000936176	Prrg3
Tceal9	8.80721e-14	0.389512	0.795	0.759	1.82943e-09	Tceal9
Kif5b	3.20684e-08	0.388512	0.547	0.455	0.000666125	Kif5b
mt-Ti	8.76119e-07	0.382193	0.133	0.061	0.0181988	mt-Ti
Fasn	1.43898e-08	0.378503	0.628	0.582	0.000298905	Fasn
mt-Tq	1.84408e-06	0.377236	0.185	0.102	0.0383052	mt-Tq
Ccng1	3.95194e-07	0.373132	0.236	0.14	0.00820897	Ccng1
Secisbp2l	3.21336e-08	0.365055	0.606	0.539	0.00066748	Secisbp2l
Igha	0.826696	-0.512405	0.223	0.238	1	Igha
Tgoln1	1.41819e-08	0.36488	0.675	0.619	0.000294585	Tgoln1
mt-Tv	3.91764e-08	0.360764	0.121	0.044	0.000813771	mt-Tv
Top1	1.06542e-06	0.359589	0.505	0.414	0.022131	Top1
Vps36	8.86521e-07	0.357005	0.38	0.286	0.0184148	Vps36
Adgrf5	4.96034e-12	0.354035	0.742	0.686	1.03036e-07	Adgrf5
Irx1	1.25524e-06	0.344225	0.311	0.21	0.0260738	Irx1
Tns1	1.54922e-06	0.343803	0.318	0.221	0.0321805	Tns1
Scd1	1.37198e-09	0.342192	0.932	0.963	2.84987e-05	Scd1
Lrrk2	1.24603e-07	0.341634	0.25	0.146	0.00258825	Lrrk2
Cbx6	7.82637e-08	0.340215	0.219	0.118	0.00162569	Cbx6
Steap2	1.15911e-06	0.339207	0.135	0.062	0.0240771	Steap2
Ncor1	7.06395e-07	0.331714	0.625	0.571	0.0146732	Ncor1
Ank3	7.25302e-08	0.327161	0.582	0.491	0.0015066	Ank3
Gnas	1.16177e-12	0.32641	0.851	0.834	2.41323e-08	Gnas
Srrm2	1.36084e-07	0.324486	0.557	0.47	0.00282675	Srrm2
Chd4	8.73248e-07	0.296326	0.504	0.404	0.0181391	Chd4
mt-Rnr1	1.91593e-23	0.286441	0.996	0.999	3.97977e-19	mt-Rnr1
Ighg2c	3.46883e-09	0.25044	0.041	0.127	7.20546e-05	Ighg2c
Gm8430	2.13992e-08	-0.250548	0.12	0.232	0.000444503	Gm8430
Pla2g1b	2.99489e-07	-0.250878	0.214	0.338	0.00622098	Pla2g1b
Fis1	3.82411e-10	-0.251378	0.194	0.344	7.94343e-06	Fis1
Rpl37rt	3.47481e-09	-0.251451	0.087	0.191	7.21787e-05	Rpl37rt
Gm9794	5.6792e-08	-0.252094	0.12	0.223	0.00117968	Gm9794
Hsph1	9.0043e-08	-0.252502	0.036	0.106	0.00187037	Hsph1
Gm10275	4.88969e-09	-0.253429	0.089	0.195	0.000101569	Gm10275
Jund	1.39371e-10	-0.257333	0.772	0.875	2.89501e-06	Jund
Hpcal1	9.6749e-08	-0.257933	0.094	0.19	0.00200967	Hpcal1
Ddt	1.08324e-09	-0.258467	0.077	0.184	2.25011e-05	Ddt
Gm8730	8.4287e-10	-0.259697	0.064	0.164	1.75081e-05	Gm8730
Mir703	9.1412e-09	-0.259711	0.402	0.552	0.000189881	Mir703
Cstb	9.9274e-09	-0.260038	0.148	0.272	0.000206212	Cstb
Nfkbia	5.34257e-08	-0.260116	0.333	0.473	0.00110976	Nfkbia
Trac	1.13739e-08	-0.260866	0.047	0.131	0.000236259	Trac
Mt2	4.61859e-07	-0.260965	0.092	0.18	0.00959374	Mt2
Gm11478	4.25854e-07	-0.261108	0.13	0.228	0.00884584	Gm11478
Rpl13	1.24435e-18	-0.262555	0.87	0.968	2.58476e-14	Rpl13
Cox7a2l	3.99825e-09	-0.262792	0.283	0.431	8.30516e-05	Cox7a2l
CT010467.1	5.37001e-12	-0.263249	0.485	0.674	1.11546e-07	CT010467.1
Sdc4	1.77041e-09	-0.266554	0.633	0.776	3.6775e-05	Sdc4
Cox6c	1.39687e-09	-0.266628	0.486	0.648	2.90157e-05	Cox6c
Ier5	1.59591e-11	-0.267221	0.117	0.259	3.31502e-07	Ier5
Cox6a1	4.71378e-11	-0.267831	0.448	0.62	9.79146e-07	Cox6a1
Uqcrh	7.51737e-09	-0.268931	0.38	0.538	0.000156151	Uqcrh
Cst8	8.51573e-07	-0.269215	0.042	0.109	0.0176889	Cst8
Tpi1	9.38948e-07	-0.27034	0.116	0.206	0.0195038	Tpi1
Snrpg	1.5706e-07	-0.27059	0.269	0.395	0.00326245	Snrpg
Rack1	1.04051e-10	-0.270626	0.554	0.711	2.16134e-06	Rack1
Csrp1	5.74154e-09	-0.272212	0.231	0.371	0.000119263	Csrp1
Rps10	1.0889e-12	-0.272801	0.566	0.748	2.26185e-08	Rps10
Vamp8	1.38994e-08	-0.272962	0.445	0.591	0.000288719	Vamp8
Ier2	4.86378e-09	-0.272972	0.341	0.497	0.00010103	Ier2
Eif1	3.21417e-14	-0.274568	0.605	0.814	6.67647e-10	Eif1
Eif3f	1.43205e-09	-0.276544	0.27	0.424	2.97466e-05	Eif3f
Ppp1r15a	1.63483e-07	-0.277382	0.153	0.264	0.00339587	Ppp1r15a
Ubb	9.04718e-21	-0.278623	0.852	0.955	1.87928e-16	Ubb
Tmem50a	4.57247e-10	-0.280034	0.371	0.545	9.49794e-06	Tmem50a
Sord	5.06472e-08	-0.282013	0.111	0.215	0.00105204	Sord
Tsc22d1	3.50416e-08	-0.283633	0.278	0.415	0.000727884	Tsc22d1
AW112010	6.29573e-08	-0.284001	0.122	0.231	0.00130775	AW112010
Rpl35a	1.28344e-13	-0.287211	0.625	0.79	2.66596e-09	Rpl35a
Wfdc2	5.76539e-26	-0.287377	0.883	0.979	1.19759e-21	Wfdc2
Hnrnpa1	5.50318e-09	-0.287421	0.106	0.213	0.000114312	Hnrnpa1
Gm5844	5.46679e-12	-0.287569	0.055	0.166	1.13556e-07	Gm5844
Gm2830	2.34496e-11	-0.287725	0.071	0.187	4.87095e-07	Gm2830
Rpl3-ps1	1.08539e-13	-0.288527	0.042	0.157	2.25456e-09	Rpl3-ps1
Lck	1.67158e-08	-0.288887	0.04	0.117	0.00034722	Lck
Tpt1	3.25009e-19	-0.288938	0.846	0.945	6.75108e-15	Tpt1
Hbegf	0.00250594	-0.332046	0.139	0.194	1	Hbegf
Slpi	2.84743e-07	-0.293269	0.18	0.292	0.00591468	Slpi
Ccl5	1.25988e-13	-0.293797	0.327	0.525	2.61702e-09	Ccl5
Rps15	1.56277e-16	-0.295458	0.67	0.853	3.24618e-12	Rps15
Tmem160	3.96703e-08	-0.295836	0.143	0.256	0.000824031	Tmem160
Rpl6	1.89445e-15	-0.297057	0.702	0.86	3.93515e-11	Rpl6
Rpl35a-ps6	1.52138e-12	-0.298304	0.08	0.208	3.1602e-08	Rpl35a-ps6
Rps15a	3.17021e-17	-0.298329	0.657	0.825	6.58516e-13	Rps15a
Rpl23a	1.39131e-16	-0.300592	0.682	0.846	2.89003e-12	Rpl23a
Rps24-ps3	1.31043e-12	-0.303581	0.101	0.238	2.72203e-08	Rps24-ps3
Rps27	3.69262e-21	-0.304027	0.864	0.961	7.67031e-17	Rps27
Ppia	1.38858e-12	-0.304581	0.455	0.66	2.88436e-08	Ppia
Txn1	7.89124e-13	-0.307128	0.486	0.691	1.63917e-08	Txn1
Rps5	4.51839e-15	-0.307462	0.666	0.832	9.3856e-11	Rps5
Eif3k	2.97042e-08	-0.310624	0.258	0.389	0.000617016	Eif3k
Cox4i1	1.82091e-13	-0.312815	0.492	0.684	3.78239e-09	Cox4i1
Npc2	6.44873e-26	-0.312877	0.95	0.994	1.33953e-21	Npc2
Myl6	7.15757e-14	-0.313238	0.409	0.62	1.48677e-09	Myl6
Rpl14-ps1	2.5198e-09	-0.315995	0.171	0.3	5.23413e-05	Rpl14-ps1
Rps3	3.54968e-16	-0.318537	0.739	0.884	7.3734e-12	Rps3
Ccl4	1.42388e-06	-0.325841	0.046	0.114	0.0295767	Ccl4
Acot7	6.42243e-12	-0.326432	0.332	0.524	1.33407e-07	Acot7
Sfta2	1.19448e-17	-0.328558	0.672	0.871	2.48116e-13	Sfta2
Hsp90ab1	1.84129e-26	-0.332021	0.908	0.972	3.82473e-22	Hsp90ab1
Zfp36	1.40431e-08	-0.334402	0.413	0.557	0.000291703	Zfp36
Gpx1	2.40595e-17	-0.334552	0.527	0.739	4.99763e-13	Gpx1
Rpl10a	2.96445e-14	-0.334642	0.374	0.586	6.15775e-10	Rpl10a
2410006H16Rik	1.78895e-10	-0.335214	0.139	0.274	3.716e-06	2410006H16Rik
Ramp1	1.58387e-11	-0.33942	0.223	0.384	3.29002e-07	Ramp1
Selenof	1.34869e-11	-0.343208	0.246	0.413	2.8015e-07	Selenof
Iah1	4.45108e-13	-0.345118	0.232	0.404	9.24579e-09	Iah1
Nr1d1	1.24168e-11	-0.346888	0.093	0.22	2.57922e-07	Nr1d1
Rpl22l1	5.82416e-12	-0.348904	0.309	0.484	1.2098e-07	Rpl22l1
Tspo	8.00383e-15	-0.349544	0.397	0.601	1.66256e-10	Tspo
Acot1	3.77023e-12	-0.354106	0.151	0.298	7.83153e-08	Acot1
Rpl34	2.95262e-20	-0.354348	0.631	0.842	6.13319e-16	Rpl34
Rpl18a	2.75832e-25	-0.35621	0.827	0.946	5.72959e-21	Rpl18a
Rpl35	2.47393e-24	-0.356481	0.657	0.887	5.13885e-20	Rpl35
Rps19	9.03542e-32	-0.356664	0.816	0.955	1.87684e-27	Rps19
Igkc	1.39693e-07	-0.360288	0.622	0.772	0.00290171	Igkc
Rps21	1.56718e-21	-0.361062	0.747	0.893	3.25535e-17	Rps21
Fau	7.08263e-27	-0.362005	0.764	0.928	1.4712e-22	Fau
Rps29	3.6352e-28	-0.362675	0.829	0.972	7.55103e-24	Rps29
S100g	3.37112e-15	-0.363075	0.545	0.737	7.00248e-11	S100g
Rps16-ps2	1.83373e-13	-0.367327	0.182	0.352	3.80902e-09	Rps16-ps2
Rpsa	1.04561e-19	-0.367402	0.68	0.856	2.17194e-15	Rpsa
Rpl18	4.80391e-19	-0.367506	0.656	0.838	9.97869e-15	Rpl18
Rplp0	6.70873e-22	-0.369754	0.732	0.902	1.39354e-17	Rplp0
Gm10076	3.59778e-15	-0.374325	0.064	0.199	7.4733e-11	Gm10076
Gm6136	2.07835e-15	-0.374513	0.309	0.509	4.31714e-11	Gm6136
Eef2	2.77368e-20	-0.377896	0.592	0.794	5.76149e-16	Eef2
Gm15500	5.86178e-15	-0.379218	0.102	0.254	1.21761e-10	Gm15500
Klf2	2.07735e-14	-0.379459	0.366	0.565	4.31506e-10	Klf2
Junb	1.35762e-13	-0.379818	0.361	0.56	2.82006e-09	Junb
Rhob	3.18532e-12	-0.380631	0.237	0.406	6.61654e-08	Rhob
Rpl27a	5.16605e-16	-0.380663	0.534	0.725	1.07309e-11	Rpl27a
Ang	5.47919e-13	-0.381269	0.166	0.323	1.13814e-08	Ang
Gstp1	5.40182e-16	-0.381571	0.094	0.254	1.12207e-11	Gstp1
Cirbp	6.64007e-16	-0.384787	0.078	0.224	1.37928e-11	Cirbp
Gm10073	1.11084e-16	-0.384956	0.059	0.199	2.30744e-12	Gm10073
Rps16	5.10896e-21	-0.388303	0.566	0.781	1.06123e-16	Rps16
Actg1	1.50177e-19	-0.393384	0.374	0.616	3.11948e-15	Actg1
Eef1b2	1.04762e-13	-0.399434	0.32	0.498	2.17611e-09	Eef1b2
Wdr89	6.06567e-20	-0.417027	0.144	0.345	1.25996e-15	Wdr89
Eef1a1	8.35867e-29	-0.418938	0.713	0.9	1.73626e-24	Eef1a1
Gm15427	3.79745e-17	-0.426427	0.213	0.418	7.88807e-13	Gm15427
4930523C07Rik	3.52604e-06	-0.257166	0.133	0.223	0.0732429	4930523C07Rik
Gm3511	2.376e-19	-0.428167	0.106	0.292	4.93542e-15	Gm3511
Hspe1	1.28725e-14	-0.429212	0.255	0.432	2.67387e-10	Hspe1
Rps28	6.85032e-35	-0.433873	0.742	0.931	1.42295e-30	Rps28
Pdlim1	1.21531e-16	-0.437221	0.255	0.461	2.52444e-12	Pdlim1
Ubc	6.07562e-25	-0.441269	0.684	0.86	1.26203e-20	Ubc
Oaz1	1.11069e-22	-0.442045	0.372	0.623	2.30713e-18	Oaz1
Gpx4	4.11637e-19	-0.443774	0.274	0.498	8.55052e-15	Gpx4
Ucp2	0.00800675	0.250327	0.422	0.388	1	Ucp2
Gm10095	5.45498e-19	-0.447622	0.079	0.246	1.13311e-14	Gm10095
Akap9	0.00010622	0.250837	0.385	0.3	1	Akap9
Irx5	0.000715687	0.25247	0.302	0.237	1	Irx5
Cebpa	0.000387697	0.252598	0.362	0.289	1	Cebpa
Rbm26	0.0344841	0.252684	0.191	0.158	1	Rbm26
Brd7	9.38376e-05	0.253316	0.55	0.509	1	Brd7
Pigr	0.00479402	0.255139	0.108	0.067	1	Pigr
Zfhx3	0.0014541	0.255702	0.227	0.166	1	Zfhx3
Clip4	0.0111464	0.255953	0.247	0.205	1	Clip4
Magi3	0.000408826	0.257325	0.189	0.124	1	Magi3
Svil	0.0255972	0.258108	0.237	0.197	1	Svil
Chpt1	0.0251112	0.258531	0.255	0.215	1	Chpt1
Itga9	0.00337663	0.258638	0.268	0.212	1	Itga9
Thoc2	0.00200459	0.258667	0.318	0.257	1	Thoc2
Ralbp1	0.00530717	0.258944	0.418	0.381	1	Ralbp1
Bmp4	0.0020445	0.259652	0.207	0.15	1	Bmp4
Rbpjl	0.0240988	0.260339	0.267	0.23	1	Rbpjl
Psmd1	0.00330898	0.260377	0.232	0.179	1	Psmd1
Eif5b	2.33655e-05	0.260667	0.473	0.387	0.485349	Eif5b
Akap11	0.000695484	0.260807	0.14	0.088	1	Akap11
Ifitm3	0.109663	0.260928	0.152	0.128	1	Ifitm3
Son	4.2334e-05	0.26203	0.661	0.611	0.879361	Son
Hdac7	0.0053304	0.262657	0.142	0.098	1	Hdac7
Clmn	0.00139196	0.262682	0.126	0.08	1	Clmn
Nckap5	0.00445233	0.26271	0.179	0.129	1	Nckap5
Ubn2	0.0024826	0.264978	0.148	0.099	1	Ubn2
Prpf40a	0.0729037	0.265314	0.362	0.352	1	Prpf40a
P4ha1	0.0022591	0.266649	0.253	0.198	1	P4ha1
Ap3b1	0.00114134	0.266913	0.231	0.171	1	Ap3b1
Eif4g1	0.00612163	0.267027	0.319	0.27	1	Eif4g1
Arid4b	0.00108063	0.26711	0.365	0.304	1	Arid4b
9930021J03Rik	0.0682254	0.267581	0.145	0.118	1	9930021J03Rik
Col4a1	0.00357047	0.268053	0.338	0.29	1	Col4a1
Ddx6	0.000212059	0.268366	0.473	0.409	1	Ddx6
Emp2	0.00094328	0.268874	0.548	0.521	1	Emp2
Nsd1	0.0239047	0.268929	0.244	0.208	1	Nsd1
Kmt2c	0.00689322	0.269996	0.218	0.171	1	Kmt2c
Rrbp1	3.34249e-05	0.270467	0.616	0.571	0.694302	Rrbp1
Plxna2	0.000249206	0.272154	0.115	0.063	1	Plxna2
Brd3	0.000577629	0.272925	0.182	0.122	1	Brd3
S100a11	0.00129958	0.274169	0.588	0.568	1	S100a11
Arhgef38	0.0330573	0.274954	0.259	0.227	1	Arhgef38
Rb1cc1	0.0922064	0.276927	0.268	0.25	1	Rb1cc1
Mecom	0.00196936	0.279128	0.27	0.21	1	Mecom
Ankrd17	0.0035284	0.279246	0.185	0.136	1	Ankrd17
Serpine2	2.2747e-05	0.281024	0.205	0.127	0.4725	Serpine2
Thsd4	0.000196303	0.281895	0.168	0.105	1	Thsd4
Ctnna1	0.00191707	0.283046	0.378	0.322	1	Ctnna1
Pik3c2a	3.20431e-05	0.283088	0.168	0.096	0.665598	Pik3c2a
Rock1	0.00259517	0.283789	0.45	0.403	1	Rock1
Lamb3	0.000345593	0.28585	0.217	0.151	1	Lamb3
Rpl7	1.81307e-33	-0.454589	0.665	0.883	3.7661e-29	Rpl7
Adam19	0.000113904	0.286803	0.204	0.135	1	Adam19
Purb	0.00376461	0.288407	0.409	0.378	1	Purb
Chka	0.00276466	0.289288	0.246	0.188	1	Chka
Usp9x	5.93252e-06	0.28951	0.18	0.1	0.12323	Usp9x
Ube3a	0.00454983	0.289589	0.302	0.254	1	Ube3a
Ttc14	0.00513889	0.289756	0.139	0.096	1	Ttc14
Krcc1	0.000315587	0.290295	0.265	0.195	1	Krcc1
Eea1	0.000446607	0.291112	0.19	0.128	1	Eea1
Arhgef12	0.000900691	0.29136	0.212	0.151	1	Arhgef12
Sox4	0.00136732	0.292532	0.259	0.197	1	Sox4
Hdc	0.00083696	0.293384	0.218	0.157	1	Hdc
Utrn	0.000299026	0.29342	0.254	0.184	1	Utrn
Apc	0.002151	0.294145	0.446	0.392	1	Apc
Slk	0.0024962	0.294424	0.288	0.231	1	Slk
Rpn1	0.000948352	0.295139	0.272	0.212	1	Rpn1
Cdc42bpa	0.00187647	0.295749	0.237	0.179	1	Cdc42bpa
Rps24	3.11696e-30	-0.454733	0.806	0.927	6.47455e-26	Rps24
Hmgcs1	0.000528864	0.297531	0.246	0.182	1	Hmgcs1
Cbx5	0.000142535	0.298761	0.309	0.232	1	Cbx5
Zc3h15	0.011129	0.299073	0.318	0.276	1	Zc3h15
Susd6	5.69342e-05	0.299281	0.228	0.153	1	Susd6
Lrp2	0.000171034	0.300767	0.338	0.264	1	Lrp2
Huwe1	0.00352843	0.301058	0.264	0.216	1	Huwe1
Baz2b	0.0325881	0.301912	0.304	0.272	1	Baz2b
Pmepa1	3.45755e-06	0.30207	0.148	0.074	0.0718201	Pmepa1
Pcnt	0.000380678	0.302668	0.309	0.241	1	Pcnt
Clock	0.00219632	0.303321	0.159	0.109	1	Clock
Kcnc3	6.78158e-06	0.303378	0.301	0.206	0.140867	Kcnc3
Cntrl	0.000254329	0.303716	0.302	0.232	1	Cntrl
Irx3	2.46163e-05	0.304747	0.51	0.45	0.51133	Irx3
Spink5	0.171789	0.304815	0.154	0.136	1	Spink5
Ppp1r9a	0.00170709	0.304994	0.344	0.29	1	Ppp1r9a
Aff4	0.0010332	0.308603	0.253	0.194	1	Aff4
Arhgap5	0.000146224	0.309629	0.386	0.314	1	Arhgap5
Gas6	4.35148e-05	0.310972	0.38	0.301	0.903889	Gas6
Rbms1	0.000220762	0.311969	0.389	0.319	1	Rbms1
Eif4h	0.00038657	0.312846	0.361	0.298	1	Eif4h
Il33	0.00478371	0.313582	0.455	0.426	1	Il33
Lrp6	7.53523e-05	0.313631	0.205	0.135	1	Lrp6
Ccdc141	4.76547e-05	0.315572	0.306	0.227	0.989884	Ccdc141
Bod1l	0.00183594	0.315675	0.332	0.285	1	Bod1l
Golgb1	4.6554e-05	0.316726	0.399	0.323	0.96702	Golgb1
Clstn1	0.000593737	0.316818	0.171	0.114	1	Clstn1
Magt1	0.000488215	0.319117	0.304	0.241	1	Magt1
Clu	0.0871724	0.319706	0.344	0.318	1	Clu
Limch1	0.000309867	0.321147	0.27	0.201	1	Limch1
Rps13	3.7321e-22	-0.455232	0.48	0.706	7.75231e-18	Rps13
Nucks1	1.18194e-05	0.324996	0.55	0.491	0.245513	Nucks1
Zbtb7a	8.1398e-05	0.32536	0.293	0.213	1	Zbtb7a
Rps14	6.4163e-33	-0.455417	0.719	0.906	1.33279e-28	Rps14
Sltm	0.00026571	0.326878	0.329	0.254	1	Sltm
Rpl41	2.07553e-43	-0.456058	0.804	0.957	4.31129e-39	Rpl41
Rps9	4.20041e-36	-0.461673	0.716	0.909	8.72508e-32	Rps9
Ranbp2	4.87442e-06	0.33333	0.223	0.139	0.101251	Ranbp2
Bmp1	7.69042e-05	0.335467	0.121	0.065	1	Bmp1
Lcn2	5.11873e-06	0.336792	0.736	0.71	0.106326	Lcn2
Gclc	0.00901788	0.337406	0.483	0.465	1	Gclc
Hk2	9.98269e-06	0.337999	0.227	0.144	0.20736	Hk2
Fosb	1.82132e-09	-0.466018	0.13	0.249	3.78324e-05	Fosb
Tpt1-ps3	4.82195e-21	-0.468881	0.219	0.44	1.00161e-16	Tpt1-ps3
Rps4x	7.12041e-32	-0.471722	0.587	0.829	1.47905e-27	Rps4x
Egr1	1.00808e-14	-0.477953	0.353	0.554	2.09398e-10	Egr1
Mxd4	0.000946704	0.342983	0.364	0.307	1	Mxd4
Rpl10	1.66181e-32	-0.479113	0.648	0.875	3.45191e-28	Rpl10
Nr4a1	2.27853e-17	-0.484165	0.161	0.352	4.73296e-13	Nr4a1
Atp11a	9.90437e-06	0.344869	0.444	0.37	0.205734	Atp11a
Phldb2	5.26427e-05	0.346717	0.453	0.396	1	Phldb2
Pura	3.57907e-05	0.347405	0.318	0.237	0.743445	Pura
Errfi1	2.85209e-06	0.347961	0.426	0.337	0.0592436	Errfi1
Phf20l1	0.00128355	0.349653	0.338	0.286	1	Phf20l1
Syap1	0.000157931	0.350005	0.209	0.144	1	Syap1
Rpl15	5.69564e-21	-0.487582	0.283	0.521	1.1831e-16	Rpl15
S100a8	0.00788569	0.354663	0.133	0.091	1	S100a8
Rps23	3.48693e-38	-0.490737	0.621	0.904	7.24304e-34	Rps23
Mt1	1.09746e-13	-0.491157	0.416	0.59	2.27964e-09	Mt1
Rpl3	1.22637e-27	-0.495608	0.436	0.702	2.54742e-23	Rpl3
Neat1	0.0063512	0.362303	0.392	0.37	1	Neat1
Klf4	1.97095e-11	-0.510316	0.185	0.334	4.09405e-07	Klf4
Rpl9	3.93509e-36	-0.512927	0.515	0.806	8.17397e-32	Rpl9
Apoc1	9.58289e-06	0.367818	0.31	0.224	0.199056	Apoc1
Mcub	1.96989e-10	-0.514325	0.055	0.154	4.09185e-06	Mcub
Rplp1	1.10454e-52	-0.515292	0.825	0.978	2.29435e-48	Rplp1
Gm9843	1.34512e-23	-0.517712	0.321	0.574	2.79408e-19	Gm9843
Rabgap1l	1.41336e-05	0.379601	0.325	0.239	0.293583	Rabgap1l
Gm12346	1.05705e-22	-0.522447	0.084	0.276	2.1957e-18	Gm12346
Rps6	2.38642e-24	-0.525098	0.276	0.531	4.95707e-20	Rps6
Jun	7.57165e-41	-0.540538	0.814	0.949	1.57278e-36	Jun
Phactr2	1.13965e-05	0.391959	0.176	0.103	0.236728	Phactr2
Dusp1	1.31375e-18	-0.543128	0.395	0.602	2.72892e-14	Dusp1
Rplp2	3.02771e-50	-0.546814	0.694	0.945	6.28915e-46	Rplp2
Rps3a1	1.55507e-40	-0.549531	0.612	0.865	3.23018e-36	Rps3a1
Rpl5	3.33915e-36	-0.553625	0.568	0.821	6.93609e-32	Rpl5
Klf6	4.23887e-17	-0.554954	0.408	0.594	8.80499e-13	Klf6
H3f3b	2.79777e-55	-0.561544	0.842	0.972	5.81154e-51	H3f3b
Chil3	1.09981e-34	-0.563244	0.417	0.732	2.28453e-30	Chil3
Bri3	1.76441e-24	-0.578833	0.214	0.458	3.66503e-20	Bri3
Rpl37a	1.47786e-56	-0.580855	0.754	0.964	3.0698e-52	Rpl37a
Rps27a	4.41271e-47	-0.590306	0.608	0.895	9.16608e-43	Rps27a
Cbr2	4.24453e-55	-0.601489	0.837	0.968	8.81674e-51	Cbr2
Hspa1b	2.74758e-29	-0.628723	0.305	0.596	5.70726e-25	Hspa1b
Ftl1	6.78129e-40	-0.630501	0.407	0.724	1.40861e-35	Ftl1
Hspb1	2.88375e-22	-0.640492	0.244	0.479	5.99012e-18	Hspb1
Gzma	2.38055e-18	-0.640998	0.112	0.289	4.94488e-14	Gzma
Dnajb1	5.02674e-24	-0.645168	0.182	0.42	1.04415e-19	Dnajb1
Hsp90aa1	1.14304e-51	-0.762529	0.781	0.931	2.37431e-47	Hsp90aa1
Fos	3.66748e-47	-0.804037	0.665	0.891	7.6181e-43	Fos
Gm4149	5.6829e-47	-0.80508	0.182	0.525	1.18045e-42	Gm4149
Hspa1a	1.57715e-48	-0.811341	0.423	0.751	3.27606e-44	Hspa1a
Atf3	5.20725e-22	-0.845345	0.296	0.521	1.08165e-17	Atf3
Scgb1a1	5.74367e-53	-0.873857	0.506	0.842	1.19307e-48	Scgb1a1
Gm10736	5.45948e-70	-0.907924	0.304	0.726	1.13404e-65	Gm10736
Hbb-bt	1.13189e-67	-1.10255	0.098	0.517	2.35117e-63	Hbb-bt
Hba-a2	3.2859e-99	-1.50975	0.142	0.684	6.82546e-95	Hba-a2
Hba-a1	3.38371e-124	-1.56868	0.157	0.769	7.02864e-120	Hba-a1
Hbb-bs	3.74767e-148	-1.601	0.288	0.913	7.78466e-144	Hbb-bs

## Sheet: Markers for all AT2 clusters
	p_val	avg_logFC	pct.1	pct.2	p_val_adj	cluster	gene
Sftpc	4.55509e-62	0.299703	1	0.999	9.46183e-58	C1	Sftpc
Sftpa1	1.21937e-54	0.397139	1	0.998	2.53288e-50	C1	Sftpa1
Cbr2	1.73329e-41	0.572008	0.964	0.876	3.60038e-37	C1	Cbr2
Wfdc2	6.29362e-30	0.386145	0.978	0.911	1.30731e-25	C1	Wfdc2
Sfta2	3.83681e-24	0.454552	0.875	0.727	7.96983e-20	C1	Sfta2
Lyz2	2.96913e-22	0.341087	0.998	0.996	6.16748e-18	C1	Lyz2
Npc2	1.35403e-21	0.327467	0.993	0.964	2.81258e-17	C1	Npc2
Hbb-bs	1.43176e-16	0.853242	0.718	0.54	2.97404e-12	C1	Hbb-bs
Rnase4	2.87857e-13	0.29605	0.911	0.864	5.97936e-09	C1	Rnase4
S100g	3.43124e-13	0.441859	0.733	0.601	7.12737e-09	C1	S100g
Hba-a2	7.85179e-12	1.13544	0.513	0.36	1.63097e-07	C1	Hba-a2
Hba-a1	2.6272e-11	1.09455	0.554	0.412	5.45723e-07	C1	Hba-a1
Rpl10	2.88283e-11	0.313811	0.819	0.734	5.98821e-07	C1	Rpl10
App	6.88376e-11	0.288269	0.892	0.837	1.42989e-06	C1	App
Rps19	1.5852e-10	0.266834	0.93	0.865	3.29277e-06	C1	Rps19
Cd36	1.96569e-10	0.28509	0.841	0.756	4.08314e-06	C1	Cd36
Scgb1a1	4.89328e-10	0.412956	0.749	0.637	1.01643e-05	C1	Scgb1a1
Bri3	7.66166e-10	0.472512	0.424	0.297	1.59148e-05	C1	Bri3
Mgst1	3.95808e-08	0.299827	0.677	0.597	0.000822172	C1	Mgst1
Ces1d	4.77909e-08	0.338161	0.619	0.509	0.000992712	C1	Ces1d
Fabp5	1.89963e-07	0.359096	0.605	0.519	0.00394592	C1	Fabp5
Chchd10	1.62425e-06	0.292988	0.67	0.61	0.033739	C1	Chchd10
Hbb-bt	5.22452e-06	0.786061	0.369	0.274	0.108524	C1	Hbb-bt
Gm10736	5.55375e-06	0.292108	0.576	0.481	0.115362	C1	Gm10736
Sdc4	1.70611e-05	0.255253	0.73	0.691	0.354393	C1	Sdc4
Acot7	1.73675e-05	0.338499	0.477	0.404	0.360757	C1	Acot7
Pla2g1b	3.42833e-05	0.337875	0.34	0.249	0.712132	C1	Pla2g1b
Vamp8	0.000124815	0.292005	0.554	0.501	1	C1	Vamp8
Atp5j2	0.000132535	0.271488	0.516	0.47	1	C1	Atp5j2
Ppia	0.000144493	0.277545	0.598	0.537	1	C1	Ppia
Cd63	0.000146265	0.282025	0.559	0.509	1	C1	Cd63
Tspo	0.000164962	0.338177	0.523	0.484	1	C1	Tspo
Iah1	0.000206226	0.31292	0.366	0.296	1	C1	Iah1
Ppp1r14c	0.000242455	0.295975	0.583	0.544	1	C1	Ppp1r14c
Ager	0.000474833	0.26059	0.59	0.544	1	C1	Ager
Ang	0.000542253	0.311452	0.292	0.223	1	C1	Ang
Bex4	0.00057235	0.251967	0.528	0.478	1	C1	Bex4
Cox6a2	0.000678988	0.292188	0.306	0.233	1	C1	Cox6a2
Selenof	0.00115645	0.272903	0.369	0.31	1	C1	Selenof
Dbi	0.00142869	0.272775	0.535	0.497	1	C1	Dbi
Map1lc3a	0.00159739	0.306945	0.323	0.27	1	C1	Map1lc3a
Atpif1	0.00191049	0.26479	0.434	0.383	1	C1	Atpif1
Ramp1	0.00443533	0.271447	0.335	0.287	1	C1	Ramp1
Ndufs6	0.00725223	0.272838	0.304	0.256	1	C1	Ndufs6
Gpx4	0.00772728	0.254189	0.41	0.371	1	C1	Gpx4
Enpep	0.00815351	0.301282	0.289	0.243	1	C1	Enpep
Laptm4a	0.00906492	0.261891	0.436	0.411	1	C1	Laptm4a
mt-Nd2	1.0017e-57	0.552497	0.997	0.986	2.08072e-53	C2	mt-Nd2
Gm12374	4.71937e-56	1.04236	0.881	0.557	9.80308e-52	C2	Gm12374
mt-Nd5	2.05517e-43	0.586578	0.992	0.975	4.269e-39	C2	mt-Nd5
mt-Cytb	6.70293e-43	0.519087	0.992	0.981	1.39233e-38	C2	mt-Cytb
mt-Nd4	1.30767e-36	0.445469	0.987	0.98	2.7163e-32	C2	mt-Nd4
mt-Nd1	3.18743e-36	0.425693	0.992	0.984	6.62094e-32	C2	mt-Nd1
Adgrf5	7.32478e-35	0.602334	0.854	0.669	1.5215e-30	C2	Adgrf5
Slc34a2	2.07305e-34	0.446831	0.989	0.951	4.30613e-30	C2	Slc34a2
Malat1	4.82692e-32	0.573222	1	0.999	1.00265e-27	C2	Malat1
Atrx	2.57994e-30	0.713321	0.775	0.561	5.35905e-26	C2	Atrx
mt-Co1	2.46367e-28	0.409566	0.981	0.959	5.11753e-24	C2	mt-Co1
Nrp1	4.38249e-27	0.716247	0.679	0.441	9.10331e-23	C2	Nrp1
Lamp3	2.01892e-25	0.400526	0.936	0.914	4.1937e-21	C2	Lamp3
Atp1b1	1.7887e-24	0.498617	0.873	0.804	3.71549e-20	C2	Atp1b1
Scd1	4.32313e-24	0.509879	0.968	0.94	8.98e-20	C2	Scd1
Alcam	8.34893e-22	0.400548	0.931	0.879	1.73424e-17	C2	Alcam
Ccnd1	8.44741e-22	0.602456	0.695	0.491	1.7547e-17	C2	Ccnd1
Tgoln1	4.00197e-21	0.590309	0.751	0.614	8.31289e-17	C2	Tgoln1
Lpcat1	3.98765e-20	0.386728	0.942	0.88	8.28315e-16	C2	Lpcat1
Tceal9	4.45893e-20	0.450853	0.841	0.757	9.26209e-16	C2	Tceal9
Ank3	9.92176e-20	0.560164	0.682	0.49	2.06095e-15	C2	Ank3
mt-Tp	7.59877e-18	0.768798	0.464	0.265	1.57842e-13	C2	mt-Tp
Sftpd	1.71608e-17	0.287994	0.995	0.99	3.56464e-13	C2	Sftpd
Secisbp2l	1.26465e-16	0.514182	0.674	0.541	2.62693e-12	C2	Secisbp2l
Hc	4.61516e-16	0.396181	0.899	0.857	9.58661e-12	C2	Hc
Plxna4	1.65992e-15	0.576965	0.276	0.113	3.44799e-11	C2	Plxna4
Acsl4	3.92367e-15	0.41561	0.785	0.714	8.15025e-11	C2	Acsl4
Iqgap1	1.29205e-14	0.364336	0.87	0.812	2.68386e-10	C2	Iqgap1
Phldb2	4.6034e-14	0.538896	0.544	0.386	9.56218e-10	C2	Phldb2
Wwc1	1.48423e-13	0.54595	0.382	0.211	3.08305e-09	C2	Wwc1
Zbtb20	2.96355e-13	0.630205	0.393	0.226	6.15589e-09	C2	Zbtb20
Lrrk2	3.59677e-13	0.521854	0.324	0.159	7.4712e-09	C2	Lrrk2
Ncor1	2.66002e-12	0.459413	0.682	0.571	5.5254e-08	C2	Ncor1
Atp11a	3.12884e-12	0.52216	0.525	0.369	6.49922e-08	C2	Atp11a
Kif5b	1.0078e-11	0.4852	0.61	0.467	2.0934e-07	C2	Kif5b
Taok3	1.21489e-11	0.493997	0.568	0.442	2.52358e-07	C2	Taok3
Napsa	1.50554e-11	0.265225	0.899	0.88	3.12732e-07	C2	Napsa
Irx3	3.52297e-11	0.456322	0.581	0.448	7.31792e-07	C2	Irx3
Cbx6	7.66632e-11	0.487525	0.273	0.137	1.59245e-06	C2	Cbx6
Prrg3	9.50099e-11	0.469035	0.332	0.18	1.97355e-06	C2	Prrg3
Fasn	1.44629e-10	0.396379	0.663	0.586	3.00423e-06	C2	Fasn
Rb1cc1	2.34975e-10	0.642282	0.361	0.226	4.88091e-06	C2	Rb1cc1
Limch1	4.71091e-10	0.522157	0.342	0.202	9.78551e-06	C2	Limch1
Top1	5.613e-10	0.491057	0.549	0.432	1.16593e-05	C2	Top1
Spred1	5.67539e-10	0.471529	0.26	0.13	1.17889e-05	C2	Spred1
Gnas	8.05917e-10	0.304318	0.851	0.84	1.67405e-05	C2	Gnas
Ctnnb1	1.41612e-09	0.395329	0.65	0.549	2.94157e-05	C2	Ctnnb1
Arhgap5	1.41991e-09	0.42099	0.462	0.315	2.94944e-05	C2	Arhgap5
Clip4	1.64074e-09	0.43907	0.329	0.193	3.40815e-05	C2	Clip4
Sptbn1	1.72637e-09	0.372158	0.586	0.459	3.58601e-05	C2	Sptbn1
Trf	2.54944e-09	0.426623	0.422	0.278	5.2957e-05	C2	Trf
Rdx	2.57444e-09	0.342647	0.584	0.445	5.34762e-05	C2	Rdx
Tns1	2.59411e-09	0.440332	0.377	0.236	5.38849e-05	C2	Tns1
Abca3	2.61143e-09	0.397504	0.642	0.534	5.42447e-05	C2	Abca3
Il33	2.82724e-09	0.519831	0.533	0.411	5.87275e-05	C2	Il33
Akap9	3.51645e-09	0.446989	0.454	0.308	7.30437e-05	C2	Akap9
Zfhx3	7.48427e-09	0.454935	0.294	0.166	0.000155463	C2	Zfhx3
Golgb1	8.60394e-09	0.481743	0.459	0.331	0.000178721	C2	Golgb1
Scd2	1.15993e-08	0.352762	0.602	0.499	0.000240941	C2	Scd2
Cdc42bpa	2.12191e-08	0.476806	0.302	0.178	0.000440764	C2	Cdc42bpa
Cdkn1a	2.31504e-08	0.367852	0.469	0.333	0.000480879	C2	Cdkn1a
Nfib	2.43144e-08	0.348703	0.366	0.228	0.000505058	C2	Nfib
Errfi1	3.59935e-08	0.455836	0.477	0.352	0.000747657	C2	Errfi1
Gas6	4.78082e-08	0.367803	0.44	0.31	0.000993072	C2	Gas6
Ppp1r9a	4.92601e-08	0.474329	0.411	0.287	0.00102323	C2	Ppp1r9a
Gclc	6.85234e-08	0.441391	0.562	0.445	0.00142337	C2	Gclc
Ddx6	1.14201e-07	0.368369	0.531	0.413	0.00237218	C2	Ddx6
Itga9	1.16829e-07	0.428811	0.332	0.211	0.00242677	C2	Itga9
Cdh1	2.36668e-07	0.394688	0.393	0.272	0.00491606	C2	Cdh1
Hdc	2.4629e-07	0.404237	0.276	0.16	0.00511594	C2	Hdc
Nfix	2.52718e-07	0.406695	0.523	0.425	0.00524946	C2	Nfix
Socs2	2.6997e-07	0.348229	0.594	0.49	0.00560782	C2	Socs2
Tmem30a	2.79551e-07	0.331798	0.605	0.527	0.00580683	C2	Tmem30a
Mylk	3.02428e-07	0.458671	0.443	0.333	0.00628204	C2	Mylk
Lrp2	3.10601e-07	0.372967	0.39	0.273	0.0064518	C2	Lrp2
Rrbp1	3.44332e-07	0.321329	0.668	0.57	0.00715245	C2	Rrbp1
Ralbp1	4.11366e-07	0.427826	0.475	0.376	0.00854489	C2	Ralbp1
Apc	4.24257e-07	0.49379	0.501	0.393	0.00881266	C2	Apc
Zbtb7a	6.16038e-07	0.417105	0.342	0.226	0.0127963	C2	Zbtb7a
Gfpt1	7.01687e-07	0.348413	0.329	0.216	0.0145755	C2	Gfpt1
Slco4c1	7.24739e-07	0.424515	0.525	0.422	0.0150543	C2	Slco4c1
Nucks1	7.41284e-07	0.367706	0.578	0.503	0.015398	C2	Nucks1
Ptprf	8.27801e-07	0.353134	0.634	0.553	0.0171951	C2	Ptprf
Ccdc141	8.59405e-07	0.395381	0.353	0.24	0.0178516	C2	Ccdc141
Mecom	1.00944e-06	0.501727	0.318	0.216	0.0209681	C2	Mecom
Nbeal1	1.06271e-06	0.378243	0.281	0.175	0.0220745	C2	Nbeal1
Gm43085	1.11819e-06	0.367295	0.679	0.623	0.0232271	C2	Gm43085
Rock2	1.12944e-06	0.464653	0.432	0.328	0.0234607	C2	Rock2
Hmgcs1	1.25486e-06	0.440136	0.292	0.19	0.0260659	C2	Hmgcs1
Emp2	1.3208e-06	0.31043	0.605	0.512	0.0274356	C2	Emp2
Cpm	2.55844e-06	0.305259	0.642	0.575	0.053144	C2	Cpm
Rbms1	2.56094e-06	0.435	0.427	0.332	0.0531959	C2	Rbms1
Sox4	2.88765e-06	0.436579	0.305	0.204	0.0599823	C2	Sox4
Srrm2	4.77873e-06	0.317976	0.573	0.496	0.0992638	C2	Srrm2
Gm44250	6.51734e-06	0.351915	0.48	0.382	0.135378	C2	Gm44250
Slc12a2	1.10117e-05	0.329359	0.525	0.442	0.228736	C2	Slc12a2
Son	1.11394e-05	0.272006	0.69	0.619	0.231388	C2	Son
Egfl6	1.85416e-05	0.314548	0.703	0.672	0.385147	C2	Egfl6
Pcnt	1.96733e-05	0.324129	0.353	0.25	0.408654	C2	Pcnt
Arfgef3	2.02003e-05	0.263781	0.289	0.188	0.4196	C2	Arfgef3
Ctsc	2.13014e-05	0.253247	0.735	0.719	0.442473	C2	Ctsc
Eif4g1	2.23803e-05	0.37033	0.363	0.272	0.464884	C2	Eif4g1
Cebpa	2.42865e-05	0.338874	0.401	0.302	0.50448	C2	Cebpa
Prnp	2.62801e-05	0.271774	0.629	0.587	0.545891	C2	Prnp
Pura	2.82714e-05	0.41404	0.347	0.256	0.587253	C2	Pura
Irx2	3.43035e-05	0.334954	0.313	0.22	0.712552	C2	Irx2
Ctnna1	3.48271e-05	0.339348	0.419	0.328	0.723429	C2	Ctnna1
Pon3	3.85238e-05	0.312073	0.462	0.375	0.800216	C2	Pon3
Huwe1	3.98767e-05	0.399501	0.308	0.219	0.828319	C2	Huwe1
Neat1	4.38369e-05	0.42951	0.435	0.363	0.91058	C2	Neat1
Kcnc3	5.09896e-05	0.284513	0.329	0.231	1	C2	Kcnc3
Atp2a2	5.70816e-05	0.310823	0.318	0.228	1	C2	Atp2a2
Brd7	5.95857e-05	0.273617	0.581	0.513	1	C2	Brd7
Slco2a1	6.17788e-05	0.319506	0.276	0.19	1	C2	Slco2a1
Arhgef38	7.27592e-05	0.393748	0.305	0.223	1	C2	Arhgef38
Bex41	7.57964e-05	0.333849	0.546	0.474	1	C2	Bex4
Arfgef1	7.91907e-05	0.305727	0.257	0.175	1	C2	Arfgef1
Slc39a8	0.000112434	0.298043	0.459	0.378	1	C2	Slc39a8
Swt1	0.000114608	0.387752	0.398	0.319	1	C2	Swt1
Rbpjl	0.000116231	0.383361	0.308	0.229	1	C2	Rbpjl
Chpt1	0.000117266	0.305531	0.3	0.214	1	C2	Chpt1
Rsrp1	0.000118926	0.256061	0.634	0.588	1	C2	Rsrp1
Mid1ip1	0.000123642	0.32545	0.528	0.468	1	C2	Mid1ip1
Tnfaip1	0.000125604	0.334672	0.34	0.252	1	C2	Tnfaip1
Hp	0.00012845	0.297849	0.552	0.489	1	C2	Hp
Klf9	0.000143357	0.330594	0.353	0.269	1	C2	Klf9
Irf2bp2	0.000146523	0.348661	0.321	0.235	1	C2	Irf2bp2
Nfia	0.000149116	0.339545	0.308	0.225	1	C2	Nfia
Arid5b	0.000155038	0.283381	0.411	0.317	1	C2	Arid5b
Irx1	0.000167928	0.339757	0.329	0.241	1	C2	Irx1
Nfe2l1	0.000280081	0.29164	0.369	0.288	1	C2	Nfe2l1
Bod1l	0.000282432	0.401118	0.361	0.292	1	C2	Bod1l
Taok1	0.000316476	0.256426	0.284	0.203	1	C2	Taok1
Rock1	0.000337488	0.305582	0.483	0.409	1	C2	Rock1
Psmd1	0.000340666	0.373062	0.263	0.188	1	C2	Psmd1
Prrc2c	0.000349689	0.268404	0.605	0.533	1	C2	Prrc2c
C3	0.000386514	0.362603	0.316	0.243	1	C2	C3
Pik3ca	0.000395752	0.317498	0.279	0.205	1	C2	Pik3ca
Utrn	0.00039914	0.326475	0.279	0.201	1	C2	Utrn
Sort1	0.000400865	0.286286	0.313	0.232	1	C2	Sort1
Wnk1	0.000505603	0.339268	0.3	0.228	1	C2	Wnk1
Ankhd1	0.000513952	0.324271	0.289	0.213	1	C2	Ankhd1
Glg1	0.000625055	0.332237	0.257	0.187	1	C2	Glg1
Lpp	0.000680337	0.290337	0.313	0.236	1	C2	Lpp
Baz2b	0.000680853	0.392416	0.345	0.27	1	C2	Baz2b
Nfe2l2	0.000705799	0.250685	0.61	0.568	1	C2	Nfe2l2
Ncoa7	0.000795999	0.290042	0.271	0.198	1	C2	Ncoa7
Ptgs1	0.00087932	0.325689	0.377	0.312	1	C2	Ptgs1
Trim56	0.00109272	0.338087	0.268	0.199	1	C2	Trim56
Fkbp4	0.00115673	0.3251	0.316	0.252	1	C2	Fkbp4
Mxd4	0.00116313	0.312743	0.387	0.319	1	C2	Mxd4
Cyb5r3	0.00117998	0.274304	0.509	0.459	1	C2	Cyb5r3
Irx5	0.00146576	0.266569	0.324	0.253	1	C2	Irx5
Magt1	0.00148404	0.305506	0.324	0.257	1	C2	Magt1
Zbtb4	0.00164989	0.31862	0.252	0.188	1	C2	Zbtb4
Phf3	0.001869	0.273628	0.308	0.242	1	C2	Phf3
Chka	0.00189201	0.323121	0.271	0.201	1	C2	Chka
Col4a1	0.00207798	0.274831	0.366	0.298	1	C2	Col4a1
Car8	0.00257262	0.271062	0.589	0.562	1	C2	Car8
Rab27a	0.00261687	0.255605	0.273	0.211	1	C2	Rab27a
Lpin2	0.00294453	0.301897	0.374	0.319	1	C2	Lpin2
Ubxn4	0.00331085	0.261901	0.403	0.348	1	C2	Ubxn4
Eif4h	0.00342235	0.268345	0.371	0.317	1	C2	Eif4h
Phf20l1	0.00356707	0.327219	0.353	0.3	1	C2	Phf20l1
Pdap1	0.00381213	0.259015	0.416	0.361	1	C2	Pdap1
Gcc2	0.00387858	0.280661	0.31	0.25	1	C2	Gcc2
Zdhhc3	0.00482493	0.261871	0.541	0.519	1	C2	Zdhhc3
Snx25	0.00524548	0.290351	0.252	0.196	1	C2	Snx25
Purb	0.00600458	0.266369	0.424	0.384	1	C2	Purb
Ankrd12	0.00674908	0.316005	0.289	0.236	1	C2	Ankrd12
Lrrfip1	0.00691088	0.315024	0.377	0.333	1	C2	Lrrfip1
Soat1	0.00751863	0.26845	0.52	0.476	1	C2	Soat1
Rabgap1l	0.00976441	0.283022	0.324	0.271	1	C2	Rabgap1l
Svil	0.00982282	0.316807	0.26	0.204	1	C2	Svil
Ms4a4b	4.28612e-83	1.44426	0.655	0.11	8.90313e-79	C3	Ms4a4b
Trbc2	5.64445e-54	1.13675	0.48	0.085	1.17246e-49	C3	Trbc2
Nkg7	3.8961e-51	1.28533	0.455	0.08	8.09297e-47	C3	Nkg7
Cd3e	2.06918e-49	0.803493	0.345	0.04	4.29811e-45	C3	Cd3e
Thy1	3.19937e-46	0.957378	0.35	0.047	6.64573e-42	C3	Thy1
Tmsb10	1.09311e-44	0.940101	0.885	0.428	2.2706e-40	C3	Tmsb10
Ms4a6b	3.99097e-42	1.02437	0.435	0.089	8.29003e-38	C3	Ms4a6b
Trac	2.32545e-41	0.875041	0.335	0.05	4.83043e-37	C3	Trac
Ccl5	8.96438e-39	1.9965	0.725	0.376	1.86208e-34	C3	Ccl5
AW112010	3.91787e-38	1.09137	0.485	0.127	8.13819e-34	C3	AW112010
Cd52	6.43196e-38	0.9142	0.8	0.362	1.33605e-33	C3	Cd52
Ptprc	5.03928e-37	0.924257	0.73	0.322	1.04676e-32	C3	Ptprc
Gm4759	1.32767e-35	0.791924	0.43	0.099	2.75784e-31	C3	Gm4759
Cd8b1	1.79647e-35	0.920636	0.26	0.033	3.73163e-31	C3	Cd8b1
Ets1	3.89764e-35	0.865876	0.475	0.125	8.09617e-31	C3	Ets1
Cd3g	7.48393e-31	0.59341	0.255	0.037	1.55456e-26	C3	Cd3g
Cd3d	1.23426e-30	0.786436	0.345	0.073	2.5638e-26	C3	Cd3d
Ly6c2	4.69963e-29	0.874804	0.56	0.208	9.76207e-25	C3	Ly6c2
Tcf7	9.14945e-29	0.728296	0.265	0.045	1.90052e-24	C3	Tcf7
Fyb	1.51587e-27	0.7378	0.48	0.153	3.14876e-23	C3	Fyb
Gm8995	1.55443e-27	0.836928	0.565	0.226	3.22887e-23	C3	Gm8995
Hcst	8.35419e-27	0.702136	0.29	0.059	1.73533e-22	C3	Hcst
Rplp1	1.18387e-26	0.535022	0.97	0.888	2.45913e-22	C3	Rplp1
Laptm5	2.17765e-25	0.755074	0.715	0.38	4.52342e-21	C3	Laptm5
Gimap4	3.01601e-25	0.609086	0.295	0.063	6.26487e-21	C3	Gimap4
Sept1	4.534e-25	0.60824	0.315	0.074	9.41802e-21	C3	Sept1
Pdcd4	4.96798e-25	0.705684	0.405	0.125	1.03195e-20	C3	Pdcd4
Arhgdib	1.93134e-24	0.733179	0.525	0.202	4.01178e-20	C3	Arhgdib
Lck	2.19724e-24	0.664156	0.255	0.05	4.5641e-20	C3	Lck
Rps29	4.53574e-24	0.543346	0.98	0.886	9.42165e-20	C3	Rps29
Actb	5.33885e-24	0.43087	1	0.992	1.10899e-19	C3	Actb
Gzma	1.51046e-23	1.51259	0.43	0.162	3.13752e-19	C3	Gzma
Ptprcap	1.90989e-23	0.687033	0.3	0.072	3.96723e-19	C3	Ptprcap
Rps24	2.60322e-23	0.571816	0.945	0.852	5.4074e-19	C3	Rps24
Selplg	8.3861e-23	0.550081	0.285	0.065	1.74196e-18	C3	Selplg
Rac2	2.36507e-21	0.637117	0.435	0.156	4.91273e-17	C3	Rac2
Ifi203	1.05959e-20	0.607356	0.375	0.119	2.20099e-16	C3	Ifi203
Pabpc1	2.43048e-20	0.510951	0.945	0.849	5.0486e-16	C3	Pabpc1
Smc4	2.64233e-20	1.01143	0.55	0.274	5.48865e-16	C3	Smc4
Il7r	7.56626e-20	0.820653	0.28	0.073	1.57166e-15	C3	Il7r
Rps15a	9.30843e-20	0.566349	0.935	0.708	1.93355e-15	C3	Rps15a
Lgals1	2.78617e-19	0.915089	0.38	0.143	5.78743e-15	C3	Lgals1
Rps3	8.45917e-19	0.466164	0.93	0.79	1.75714e-14	C3	Rps3
Rps23	9.75692e-19	0.511644	0.92	0.732	2.02671e-14	C3	Rps23
Sell	1.49558e-18	0.660887	0.4	0.146	3.10663e-14	C3	Sell
Rgs1	3.3348e-18	0.74852	0.35	0.116	6.92704e-14	C3	Rgs1
B2m	1.47769e-17	0.398099	0.945	0.831	3.06945e-13	C3	B2m
Rps5	3.90637e-17	0.577923	0.865	0.728	8.11431e-13	C3	Rps5
Rps14	5.60375e-17	0.412657	0.935	0.79	1.16401e-12	C3	Rps14
Fau	7.6973e-17	0.391127	0.94	0.828	1.59888e-12	C3	Fau
Rps20	1.20076e-16	0.497407	0.92	0.84	2.49422e-12	C3	Rps20
Rpl37a	1.31607e-16	0.458149	0.935	0.843	2.73375e-12	C3	Rpl37a
Rplp2	1.52432e-16	0.487662	0.91	0.8	3.16631e-12	C3	Rplp2
Arl4c	2.52893e-16	0.495089	0.325	0.111	5.2531e-12	C3	Arl4c
Rps27a	7.59104e-16	0.460013	0.91	0.722	1.57681e-11	C3	Rps27a
Jak1	7.99249e-16	0.726395	0.54	0.301	1.6602e-11	C3	Jak1
Apbb1ip	1.1435e-15	0.501955	0.35	0.127	2.37528e-11	C3	Apbb1ip
Rplp0	2.24992e-15	0.47685	0.88	0.804	4.67352e-11	C3	Rplp0
Rpl13	2.2956e-15	0.3822	0.97	0.909	4.76843e-11	C3	Rpl13
Sp100	3.34509e-15	0.571832	0.33	0.121	6.94841e-11	C3	Sp100
Rpl12	5.36797e-15	0.578653	0.77	0.584	1.11503e-10	C3	Rpl12
Ccnd2	7.25274e-15	0.548819	0.47	0.213	1.50654e-10	C3	Ccnd2
Tpt1	1.03449e-14	0.356684	0.95	0.885	2.14885e-10	C3	Tpt1
Rps16	1.30833e-14	0.554753	0.835	0.645	2.71766e-10	C3	Rps16
Fxyd5	1.65316e-14	0.513207	0.435	0.193	3.43395e-10	C3	Fxyd5
Ablim1	1.83446e-14	0.526778	0.42	0.185	3.81055e-10	C3	Ablim1
Rpsa	2.15042e-14	0.515829	0.855	0.751	4.46684e-10	C3	Rpsa
Rpl5	2.73081e-14	0.522439	0.825	0.669	5.67244e-10	C3	Rpl5
Ptpn18	5.69023e-14	0.519193	0.34	0.133	1.18198e-09	C3	Ptpn18
Coro1a	7.52181e-14	0.610837	0.49	0.249	1.56243e-09	C3	Coro1a
Rpl4	1.67797e-13	0.411962	0.87	0.709	3.48548e-09	C3	Rpl4
Rps27	2.3971e-13	0.42671	0.95	0.905	4.97926e-09	C3	Rps27
Crip1	3.96101e-13	0.496638	0.675	0.435	8.22782e-09	C3	Crip1
Pfn1	4.41502e-13	0.48349	0.685	0.45	9.17088e-09	C3	Pfn1
Ncl	5.08142e-13	0.403023	0.875	0.735	1.05551e-08	C3	Ncl
Rps13	5.42811e-13	0.512814	0.755	0.563	1.12753e-08	C3	Rps13
H2-Q7	1.38854e-12	0.635359	0.455	0.232	2.88427e-08	C3	H2-Q7
Atp1b3	1.91667e-12	0.538147	0.43	0.208	3.98131e-08	C3	Atp1b3
Myh9	2.22558e-12	0.461107	0.515	0.275	4.62298e-08	C3	Myh9
Rpl41	3.38994e-12	0.330677	0.945	0.867	7.04159e-08	C3	Rpl41
Rps21	4.57457e-12	0.362415	0.915	0.802	9.5023e-08	C3	Rps21
Cd69	5.40736e-12	0.515763	0.315	0.127	1.12322e-07	C3	Cd69
Rpl23	6.18157e-12	0.354242	0.905	0.897	1.28404e-07	C3	Rpl23
Rpl18a	1.20654e-11	0.333875	0.96	0.873	2.50623e-07	C3	Rpl18a
Sh3bgrl3	1.22065e-11	0.49307	0.61	0.371	2.53554e-07	C3	Sh3bgrl3
Rps7	1.56463e-11	0.423803	0.865	0.73	3.25004e-07	C3	Rps7
Rpl35	1.713e-11	0.393998	0.875	0.751	3.55824e-07	C3	Rpl35
Rps3a1	2.26678e-11	0.424377	0.845	0.717	4.70857e-07	C3	Rps3a1
Rps11	2.61289e-11	0.384011	0.835	0.693	5.42749e-07	C3	Rps11
Hmgb2	3.73063e-11	0.705866	0.52	0.306	7.74926e-07	C3	Hmgb2
Rpl17	5.05719e-11	0.373066	0.88	0.84	1.05048e-06	C3	Rpl17
S100a6	6.49156e-11	0.467034	0.445	0.233	1.34843e-06	C3	S100a6
Rpl32	8.69884e-11	0.354423	0.92	0.854	1.80692e-06	C3	Rpl32
Tubb5	1.10073e-10	0.533641	0.365	0.175	2.28643e-06	C3	Tubb5
Gm107361	1.26096e-10	0.423915	0.705	0.477	2.61927e-06	C3	Gm10736
Rps12	1.3173e-10	0.329398	0.93	0.849	2.7363e-06	C3	Rps12
Tpt1-ps3	1.50031e-10	0.431164	0.525	0.295	3.11644e-06	C3	Tpt1-ps3
Emp3	2.20585e-10	0.4299	0.26	0.102	4.582e-06	C3	Emp3
Rps26	2.2611e-10	0.382764	0.885	0.751	4.69676e-06	C3	Rps26
Rpl39	2.32719e-10	0.40157	0.79	0.628	4.83403e-06	C3	Rpl39
Btg1	2.45211e-10	0.447219	0.66	0.43	5.09353e-06	C3	Btg1
Klf2	2.46819e-10	0.444043	0.655	0.432	5.12692e-06	C3	Klf2
Rpl15	2.86259e-10	0.466597	0.595	0.368	5.94617e-06	C3	Rpl15
Mndal	4.24505e-10	0.510236	0.35	0.164	8.81781e-06	C3	Mndal
Zfp36l2	4.78122e-10	0.424698	0.275	0.114	9.93155e-06	C3	Zfp36l2
Mbnl1	5.06571e-10	0.445535	0.61	0.397	1.05225e-05	C3	Mbnl1
Arid4a	5.16914e-10	0.380941	0.42	0.211	1.07373e-05	C3	Arid4a
Gm4149	5.17934e-10	0.464559	0.54	0.318	1.07585e-05	C3	Gm4149
Rpl27a	5.19543e-10	0.38035	0.775	0.603	1.0792e-05	C3	Rpl27a
Rpl23a	5.60268e-10	0.364527	0.88	0.743	1.16379e-05	C3	Rpl23a
Rps15	5.72366e-10	0.337467	0.875	0.74	1.18892e-05	C3	Rps15
Rpl6	8.68475e-10	0.362133	0.88	0.762	1.804e-05	C3	Rpl6
Rps10	9.10487e-10	0.399861	0.79	0.633	1.89126e-05	C3	Rps10
Rpl27	1.1441e-09	0.343336	0.845	0.746	2.37653e-05	C3	Rpl27
Rpl35a	1.77656e-09	0.363264	0.83	0.685	3.69027e-05	C3	Rpl35a
Rpl19	1.79483e-09	0.4338	0.74	0.561	3.72823e-05	C3	Rpl19
Saraf	4.30205e-09	0.407507	0.33	0.156	8.93622e-05	C3	Saraf
Pik3r1	5.54941e-09	0.382228	0.285	0.127	0.000115272	C3	Pik3r1
Cd53	5.99395e-09	0.379024	0.29	0.13	0.000124506	C3	Cd53
Rps6	6.65217e-09	0.404748	0.58	0.371	0.000138179	C3	Rps6
Srgn	7.22015e-09	0.430088	0.415	0.223	0.000149977	C3	Srgn
Rps18	7.50394e-09	0.322086	0.805	0.69	0.000155872	C3	Rps18
Gm9843	9.1098e-09	0.420494	0.615	0.416	0.000189229	C3	Gm9843
Rpl26	9.68071e-09	0.314624	0.895	0.776	0.000201088	C3	Rpl26
Stk17b	9.95871e-09	0.322797	0.365	0.182	0.000206862	C3	Stk17b
Gm6477	1.20518e-08	0.372993	0.445	0.249	0.000250341	C3	Gm6477
Npm1	1.22553e-08	0.390418	0.8	0.659	0.000254567	C3	Npm1
Rpl7	1.33592e-08	0.300969	0.885	0.752	0.000277497	C3	Rpl7
Gm9794	1.34306e-08	0.374585	0.31	0.148	0.000278981	C3	Gm9794
Gm1966	1.35435e-08	0.489399	0.305	0.146	0.000281327	C3	Gm1966
Rpl22	1.36045e-08	0.333399	0.865	0.793	0.000282593	C3	Rpl22
Rps4x	1.40611e-08	0.348534	0.81	0.687	0.000292077	C3	Rps4x
Hspa8	1.43584e-08	0.256444	0.93	0.822	0.000298252	C3	Hspa8
H2-Q6	1.54644e-08	0.393225	0.33	0.166	0.000321226	C3	H2-Q6
Rpl8	1.60435e-08	0.319903	0.87	0.763	0.000333256	C3	Rpl8
Shisa5	2.3662e-08	0.427861	0.515	0.317	0.000491508	C3	Shisa5
Hsp90aa1	2.70327e-08	0.277534	0.94	0.84	0.000561523	C3	Hsp90aa1
Rack1	3.00696e-08	0.401945	0.745	0.612	0.000624605	C3	Rack1
Rpl36a	3.39538e-08	0.362362	0.75	0.578	0.000705289	C3	Rpl36a
Rps2	3.51891e-08	0.301739	0.875	0.722	0.000730948	C3	Rps2
Rps9	4.38339e-08	0.290131	0.885	0.797	0.000910518	C3	Rps9
Gm10275	6.54178e-08	0.358994	0.265	0.121	0.00135886	C3	Gm10275
Stk38	7.3215e-08	0.391956	0.325	0.166	0.00152082	C3	Stk38
Rps16-ps2	7.32162e-08	0.387984	0.42	0.24	0.00152085	C3	Rps16-ps2
Vim	7.33232e-08	0.422703	0.48	0.285	0.00152307	C3	Vim
Sf3b1	9.79378e-08	0.342073	0.64	0.439	0.00203436	C3	Sf3b1
Arpc2	1.00572e-07	0.349683	0.68	0.514	0.00208909	C3	Arpc2
Serbp1	1.12174e-07	0.308784	0.835	0.687	0.00233009	C3	Serbp1
Gm23935	1.2895e-07	0.415875	0.44	0.26	0.00267856	C3	Gm23935
Rpl34	1.29673e-07	0.341043	0.855	0.714	0.00269357	C3	Rpl34
Actg1	1.37052e-07	0.354838	0.66	0.465	0.00284684	C3	Actg1
Taf1d	1.47626e-07	0.355183	0.32	0.161	0.00306649	C3	Taf1d
Stk4	1.51334e-07	0.261829	0.275	0.129	0.00314351	C3	Stk4
Eef1b2	1.59539e-07	0.407511	0.555	0.383	0.00331394	C3	Eef1b2
Samd9l	1.83651e-07	0.38119	0.32	0.166	0.00381481	C3	Samd9l
Actr3	2.08342e-07	0.374423	0.44	0.262	0.00432769	C3	Actr3
Limd2	2.17176e-07	0.444685	0.31	0.169	0.00451118	C3	Limd2
Wdr89	2.58558e-07	0.374287	0.385	0.219	0.00537077	C3	Wdr89
Rsl1d1	3.05503e-07	0.290063	0.34	0.179	0.00634591	C3	Rsl1d1
Cfl1	4.16215e-07	0.366088	0.595	0.419	0.00864561	C3	Cfl1
Hspe1	5.47766e-07	0.339853	0.505	0.315	0.0113782	C3	Hspe1
Rpl11	5.9054e-07	0.325514	0.86	0.748	0.0122667	C3	Rpl11
Rpl10a	6.41078e-07	0.340917	0.62	0.454	0.0133165	C3	Rpl10a
Lcp1	7.08222e-07	0.404329	0.545	0.375	0.0147112	C3	Lcp1
Smc6	7.22519e-07	0.356947	0.365	0.206	0.0150082	C3	Smc6
Gm2000	9.59534e-07	0.372605	0.62	0.477	0.0199314	C3	Gm2000
Gnai2	1.13279e-06	0.297813	0.635	0.452	0.0235303	C3	Gnai2
Gm8430	1.27354e-06	0.285668	0.3	0.155	0.026454	C3	Gm8430
Rpl3	1.46843e-06	0.34086	0.685	0.545	0.0305023	C3	Rpl3
Gm15536	1.61925e-06	0.326668	0.385	0.229	0.033635	C3	Gm15536
Eef1a1	1.93155e-06	0.253621	0.88	0.791	0.0401222	C3	Eef1a1
Msn	2.21767e-06	0.300661	0.44	0.28	0.0460655	C3	Msn
Prrc2c1	2.36783e-06	0.33569	0.68	0.531	0.0491846	C3	Prrc2c
Slfn2	2.48218e-06	0.323938	0.295	0.158	0.0515597	C3	Slfn2
Rps28	2.72178e-06	0.277853	0.875	0.827	0.0565368	C3	Rps28
Hnrnpc	2.80933e-06	0.322366	0.555	0.378	0.0583554	C3	Hnrnpc
Rpl38	2.87996e-06	0.298773	0.835	0.768	0.0598225	C3	Rpl38
Rapgef6	3.12159e-06	0.40253	0.305	0.171	0.0648417	C3	Rapgef6
Lsp1	3.37769e-06	0.313934	0.3	0.159	0.0701614	C3	Lsp1
Rpl18	3.56196e-06	0.285633	0.815	0.732	0.073989	C3	Rpl18
Gm3511	3.84276e-06	0.285923	0.32	0.176	0.0798218	C3	Gm3511
Snrpf	3.87596e-06	0.281408	0.355	0.196	0.0805115	C3	Snrpf
Cdkn1b	4.06043e-06	0.279507	0.29	0.15	0.0843433	C3	Cdkn1b
Psmb8	5.22257e-06	0.255012	0.385	0.227	0.108483	C3	Psmb8
Flna	5.46331e-06	0.287589	0.255	0.13	0.113484	C3	Flna
Top2b	6.23469e-06	0.308992	0.32	0.179	0.129507	C3	Top2b
Peli1	8.0676e-06	0.277979	0.28	0.149	0.16758	C3	Peli1
Cntrl	1.07804e-05	0.303928	0.4	0.249	0.22393	C3	Cntrl
Rpl29	1.60616e-05	0.286913	0.59	0.446	0.333631	C3	Rpl29
Psme2	2.88754e-05	0.289198	0.31	0.183	0.5998	C3	Psme2
Snw1	3.58146e-05	0.260571	0.42	0.273	0.743941	C3	Snw1
Snrnp70	3.71273e-05	0.255207	0.345	0.206	0.771208	C3	Snrnp70
Ahnak	3.91442e-05	0.287504	0.51	0.358	0.813103	C3	Ahnak
Smchd1	3.98306e-05	0.258752	0.3	0.173	0.827361	C3	Smchd1
Cnn2	4.01625e-05	0.307045	0.435	0.294	0.834255	C3	Cnn2
Gm14303	4.28821e-05	0.261833	0.34	0.206	0.890748	C3	Gm14303
Celf2	4.38212e-05	0.33443	0.31	0.182	0.910254	C3	Celf2
Pim1	4.39265e-05	0.257421	0.315	0.185	0.912442	C3	Pim1
9930111J21Rik2	4.41756e-05	0.277834	0.26	0.145	0.917616	C3	9930111J21Rik2
Tuba1b	4.44342e-05	0.371476	0.425	0.292	0.922988	C3	Tuba1b
Rgs2	4.54325e-05	0.308192	0.335	0.206	0.943723	C3	Rgs2
Clk1	4.55526e-05	0.285785	0.46	0.319	0.946219	C3	Clk1
Tardbp	4.60277e-05	0.257978	0.275	0.154	0.956087	C3	Tardbp
Nktr	4.84448e-05	0.258098	0.41	0.263	1	C3	Nktr
Rpl7a	4.96201e-05	0.268066	0.695	0.564	1	C3	Rpl7a
Cops9	5.04761e-05	0.287623	0.44	0.287	1	C3	Cops9
Eif3k	5.39014e-05	0.284221	0.445	0.302	1	C3	Eif3k
Psmb1	6.7078e-05	0.280844	0.425	0.284	1	C3	Psmb1
Rpl31	7.03872e-05	0.253876	0.825	0.766	1	C3	Rpl31
Tnrc6b	7.33855e-05	0.282332	0.355	0.22	1	C3	Tnrc6b
Mrpl18	8.32879e-05	0.250223	0.265	0.152	1	C3	Mrpl18
Rpl9	8.43207e-05	0.263357	0.735	0.643	1	C3	Rpl9
Clint1	9.85368e-05	0.313087	0.32	0.201	1	C3	Clint1
Snrpg	0.000124809	0.353535	0.435	0.314	1	C3	Snrpg
Eif3e	0.000170881	0.293473	0.41	0.282	1	C3	Eif3e
Kmt2a	0.00023725	0.293386	0.33	0.207	1	C3	Kmt2a
Hnrnpa0	0.000248959	0.252271	0.345	0.223	1	C3	Hnrnpa0
2410006H16Rik	0.000252899	0.266773	0.305	0.188	1	C3	2410006H16Rik
Gm26917	0.000253229	0.345951	0.45	0.322	1	C3	Gm26917
Nsd3	0.000310719	0.311007	0.27	0.169	1	C3	Nsd3
Mif	0.000325353	0.304721	0.315	0.208	1	C3	Mif
Rpl36	0.000379388	0.261671	0.835	0.744	1	C3	Rpl36
H2afy	0.000491441	0.270378	0.425	0.298	1	C3	H2afy
Ythdc1	0.00050058	0.261313	0.4	0.275	1	C3	Ythdc1
Snrpe	0.000643304	0.310468	0.255	0.158	1	C3	Snrpe
S100a10	0.000645326	0.304442	0.4	0.284	1	C3	S100a10
Zmiz1	0.000650747	0.252424	0.315	0.204	1	C3	Zmiz1
Ddx24	0.000720233	0.259695	0.375	0.264	1	C3	Ddx24
Anp32b	0.000748828	0.266521	0.435	0.315	1	C3	Anp32b
Elf1	0.000750294	0.314328	0.45	0.333	1	C3	Elf1
H2afz	0.000777618	0.307395	0.345	0.24	1	C3	H2afz
Supt5	0.00150291	0.274247	0.265	0.173	1	C3	Supt5
Mycbp2	0.00153968	0.284278	0.37	0.258	1	C3	Mycbp2
Sub1	0.00191362	0.26678	0.585	0.483	1	C3	Sub1
Pcna	0.00198925	0.286204	0.26	0.166	1	C3	Pcna
Chil3	0.00216549	0.292533	0.685	0.551	1	C3	Chil3
Ppp1r12a	0.00232962	0.303696	0.35	0.252	1	C3	Ppp1r12a
Prr13	0.00276713	0.263464	0.33	0.235	1	C3	Prr13
Clta	0.00407657	0.257443	0.34	0.238	1	C3	Clta
Wdr26	0.00775243	0.26197	0.295	0.214	1	C3	Wdr26
Ighd	4.75605e-102	1.59682	0.635	0.071	9.87926e-98	C4	Ighd
Ms4a1	8.91616e-82	1.42504	0.561	0.07	1.85206e-77	C4	Ms4a1
Cd79a	1.86988e-78	1.15641	0.481	0.045	3.88411e-74	C4	Cd79a
Ighm	1.32503e-74	2.36986	0.725	0.169	2.75235e-70	C4	Ighm
Ly6d	6.16865e-70	1.28262	0.524	0.072	1.28135e-65	C4	Ly6d
Mef2c	2.00905e-65	1.16757	0.481	0.064	4.1732e-61	C4	Mef2c
Iglc3	3.20315e-63	0.999571	0.349	0.026	6.65359e-59	C4	Iglc3
Pax5	6.87314e-60	0.996783	0.333	0.025	1.42769e-55	C4	Pax5
Bank1	3.36702e-59	1.04486	0.36	0.033	6.99398e-55	C4	Bank1
Igkc	2.02303e-53	2.6528	0.952	0.657	4.20224e-49	C4	Igkc
Ralgps2	1.34879e-52	0.983669	0.413	0.057	2.80172e-48	C4	Ralgps2
Iglc2	1.59312e-51	1.12869	0.381	0.048	3.30924e-47	C4	Iglc2
Ebf1	6.93029e-51	0.964414	0.365	0.043	1.43956e-46	C4	Ebf1
Fcer2a	2.71995e-50	0.923572	0.339	0.036	5.64988e-46	C4	Fcer2a
Fcmr	1.85754e-42	0.803235	0.28	0.029	3.85849e-38	C4	Fcmr
Cd691	8.74041e-41	0.913144	0.476	0.105	1.81556e-36	C4	Cd69
Cd79b	5.92357e-38	0.917076	0.481	0.12	1.23044e-33	C4	Cd79b
Dusp2	9.43679e-34	1.04279	0.46	0.123	1.96021e-29	C4	Dusp2
Cxcr4	4.60682e-33	0.800325	0.381	0.082	9.56929e-29	C4	Cxcr4
Cmah	3.91861e-31	0.679168	0.302	0.051	8.13973e-27	C4	Cmah
Sh3bp5	1.15211e-30	0.748637	0.307	0.056	2.39317e-26	C4	Sh3bp5
Cd22	1.29365e-30	0.616131	0.27	0.042	2.68717e-26	C4	Cd22
Gpr183	6.52955e-30	0.760121	0.307	0.057	1.35632e-25	C4	Gpr183
Gm8369	1.37261e-29	0.768797	0.317	0.063	2.8512e-25	C4	Gm8369
Klf21	8.49189e-29	0.861784	0.799	0.414	1.76394e-24	C4	Klf2
H2-DMb2	3.84184e-28	0.714797	0.339	0.075	7.98028e-24	C4	H2-DMb2
Sell1	4.60347e-28	0.795495	0.46	0.139	9.56232e-24	C4	Sell
Ccr7	3.11186e-27	0.775338	0.291	0.057	6.46395e-23	C4	Ccr7
Cd37	2.15627e-26	0.746231	0.36	0.09	4.479e-22	C4	Cd37
Stk17b1	7.04912e-26	0.856696	0.492	0.166	1.46424e-21	C4	Stk17b
Ifi209	3.9925e-25	0.72677	0.37	0.1	8.29322e-21	C4	Ifi209
Cd74	2.62938e-24	0.41159	1	0.985	5.46174e-20	C4	Cd74
Ifi2031	1.25575e-22	0.661826	0.392	0.119	2.60845e-18	C4	Ifi203
Gimap6	1.86216e-22	0.686112	0.307	0.077	3.86808e-18	C4	Gimap6
Ets11	6.73254e-21	0.624394	0.413	0.137	1.39848e-16	C4	Ets1
Cd83	1.24217e-20	0.70885	0.302	0.079	2.58024e-16	C4	Cd83
H2-Eb1	1.86695e-20	0.566105	0.878	0.636	3.87802e-16	C4	H2-Eb1
Gm19661	2.39099e-20	0.633529	0.402	0.134	4.96656e-16	C4	Gm1966
Mndal1	3.77022e-19	0.641637	0.423	0.155	7.83149e-15	C4	Mndal
Rps241	1.36307e-18	0.448006	0.947	0.852	2.83137e-14	C4	Rps24
Srgn1	2.01414e-18	0.591043	0.508	0.211	4.18377e-14	C4	Srgn
Fau1	6.98848e-18	0.418476	0.963	0.826	1.45165e-13	C4	Fau
9930111J21Rik21	9.83735e-18	0.569021	0.376	0.129	2.04341e-13	C4	9930111J21Rik2
Rps271	7.1127e-17	0.493068	0.974	0.902	1.47745e-12	C4	Rps27
Cd55	1.04726e-16	0.6201	0.397	0.154	2.17537e-12	C4	Cd55
Filip1l	2.10156e-16	0.52076	0.471	0.194	4.36536e-12	C4	Filip1l
Rel	3.02449e-16	0.546638	0.265	0.076	6.28247e-12	C4	Rel
Gm89951	9.87755e-16	0.526065	0.519	0.235	2.05177e-11	C4	Gm8995
Macf1	1.64246e-15	0.602539	0.614	0.343	3.41172e-11	C4	Macf1
Rpl131	2.42562e-15	0.36798	0.979	0.908	5.03849e-11	C4	Rpl13
Btg11	8.78549e-15	0.60829	0.693	0.427	1.82492e-10	C4	Btg1
Cd521	2.39788e-14	0.470344	0.667	0.385	4.98088e-10	C4	Cd52
Rpl351	2.44224e-14	0.380525	0.921	0.746	5.07302e-10	C4	Rpl35
Rps15a1	7.29132e-14	0.376023	0.884	0.717	1.51455e-09	C4	Rps15a
Smap2	3.64789e-13	0.511442	0.344	0.136	7.57739e-09	C4	Smap2
Gm47591	6.10629e-13	0.602719	0.312	0.119	1.2684e-08	C4	Gm4759
Tsc22d3	1.60353e-12	0.6036	0.381	0.171	3.33085e-08	C4	Tsc22d3
Rps201	1.73837e-12	0.307909	0.963	0.834	3.61094e-08	C4	Rps20
Rpl171	2.31789e-12	0.36582	0.937	0.832	4.81472e-08	C4	Rpl17
Ptprc1	2.60638e-12	0.483126	0.624	0.34	5.41396e-08	C4	Ptprc
Samd9l1	5.02186e-12	0.43415	0.37	0.16	1.04314e-07	C4	Samd9l
H2-Aa	5.69908e-12	0.310941	0.968	0.85	1.18381e-07	C4	H2-Aa
Hsp90aa11	6.29016e-12	0.453152	0.947	0.84	1.30659e-07	C4	Hsp90aa1
Prpf38b	6.53499e-12	0.498134	0.582	0.352	1.35745e-07	C4	Prpf38b
Rpl321	9.97157e-12	0.324653	0.952	0.849	2.07129e-07	C4	Rpl32
Tmsb101	1.47948e-11	0.407938	0.73	0.454	3.07317e-07	C4	Tmsb10
H3f3b	2.47229e-11	0.363087	0.974	0.895	5.13544e-07	C4	H3f3b
Shisa51	2.47621e-11	0.491081	0.54	0.315	5.14359e-07	C4	Shisa5
Rps291	3.39157e-11	0.311	0.984	0.886	7.04497e-07	C4	Rps29
Rps4x1	8.03077e-11	0.383369	0.889	0.677	1.66815e-06	C4	Rps4x
Arhgap17	8.99898e-11	0.533026	0.407	0.202	1.86927e-06	C4	Arhgap17
Arhgdib1	9.54455e-11	0.482628	0.439	0.217	1.98259e-06	C4	Arhgdib
Rplp11	1.10536e-10	0.28612	0.979	0.887	2.29606e-06	C4	Rplp1
Setd2	1.44772e-10	0.445635	0.418	0.206	3.0072e-06	C4	Setd2
Coro1a1	1.88052e-10	0.46186	0.487	0.251	3.90622e-06	C4	Coro1a
Slfn21	2.23776e-10	0.454064	0.339	0.153	4.64828e-06	C4	Slfn2
Itsn2	2.31154e-10	0.443658	0.508	0.281	4.80153e-06	C4	Itsn2
Rplp21	3.33399e-10	0.304412	0.937	0.797	6.92536e-06	C4	Rplp2
Sp1001	7.00733e-10	0.437819	0.296	0.127	1.45556e-05	C4	Sp100
Rpl18a1	1.11445e-09	0.296207	0.979	0.871	2.31494e-05	C4	Rpl18a
Klf6	3.24818e-09	0.326708	0.693	0.47	6.74711e-05	C4	Klf6
Rps91	9.27608e-09	0.309418	0.915	0.793	0.000192683	C4	Rps9
Rpl91	9.95219e-09	0.344013	0.804	0.634	0.000206727	C4	Rpl9
Rps231	1.02388e-08	0.272635	0.899	0.737	0.00021268	C4	Rps23
Rps161	1.20878e-08	0.318234	0.852	0.644	0.000251087	C4	Rps16
Rps181	1.45e-08	0.378334	0.831	0.687	0.000301193	C4	Rps18
Rps131	1.78604e-08	0.356202	0.751	0.565	0.000370995	C4	Rps13
Baz1a	2.23324e-08	0.370526	0.265	0.113	0.000463889	C4	Baz1a
Rps71	2.7923e-08	0.345585	0.878	0.729	0.000580017	C4	Rps7
Rac21	3.1438e-08	0.444929	0.339	0.172	0.000653029	C4	Rac2
Rpsa1	3.2094e-08	0.351563	0.884	0.747	0.000666657	C4	Rpsa
Jmjd1c	3.38395e-08	0.33355	0.354	0.179	0.000702914	C4	Jmjd1c
Rbm5	4.22178e-08	0.330596	0.37	0.191	0.000876949	C4	Rbm5
Rps27a1	4.79029e-08	0.270482	0.884	0.727	0.000995038	C4	Rps27a
Rps31	5.00262e-08	0.276056	0.958	0.787	0.00103914	C4	Rps3
Msn1	5.63417e-08	0.350969	0.476	0.276	0.00117033	C4	Msn
Irs2	6.94321e-08	0.312048	0.339	0.17	0.00144224	C4	Irs2
Clk11	9.60735e-08	0.343391	0.513	0.312	0.00199564	C4	Clk1
Rpl121	1.19508e-07	0.343868	0.746	0.589	0.00248241	C4	Rpl12
Rpl81	1.38763e-07	0.260094	0.889	0.761	0.00288238	C4	Rpl8
Rpl37a1	1.70044e-07	0.25858	0.947	0.842	0.00353215	C4	Rpl37a
Rpl27a1	1.89179e-07	0.315054	0.81	0.6	0.00392963	C4	Rpl27a
Apobec3	2.24938e-07	0.328703	0.254	0.116	0.00467241	C4	Apobec3
Smchd11	2.77761e-07	0.371181	0.323	0.171	0.00576965	C4	Smchd1
Rpl30	3.20764e-07	0.292677	0.862	0.687	0.00666291	C4	Rpl30
Rps151	3.84656e-07	0.322446	0.878	0.741	0.00799008	C4	Rps15
Cd531	4.16414e-07	0.277035	0.28	0.133	0.00864975	C4	Cd53
Gm11478	4.42245e-07	0.279385	0.312	0.158	0.00918631	C4	Gm11478
Rps261	4.49707e-07	0.250918	0.884	0.752	0.0093413	C4	Rps26
Rpl37	4.64973e-07	0.295556	0.899	0.794	0.00965841	C4	Rpl37
Rps22	5.4295e-07	0.284374	0.857	0.725	0.0112782	C4	Rps2
H2-DMa	6.81766e-07	0.327591	0.397	0.225	0.0141616	C4	H2-DMa
Gm98431	7.83081e-07	0.30047	0.619	0.418	0.0162662	C4	Gm9843
Rpl191	9.34262e-07	0.259187	0.751	0.561	0.0194065	C4	Rpl19
Kmt2e	1.11591e-06	0.301611	0.704	0.531	0.0231797	C4	Kmt2e
Mycbp21	1.15295e-06	0.302463	0.423	0.251	0.0239492	C4	Mycbp2
Pdcd41	1.42442e-06	0.354433	0.28	0.145	0.0295881	C4	Pdcd4
Ankrd121	1.50156e-06	0.377064	0.392	0.229	0.0311904	C4	Ankrd12
Ankrd11	1.51337e-06	0.357936	0.392	0.228	0.0314356	C4	Ankrd11
Nr4a1	1.57085e-06	0.344721	0.392	0.233	0.0326297	C4	Nr4a1
Ythdc11	1.69382e-06	0.378086	0.434	0.272	0.035184	C4	Ythdc1
Rgs21	1.86379e-06	0.347589	0.365	0.203	0.0387147	C4	Rgs2
Smg1	2.32056e-06	0.31197	0.254	0.126	0.0482026	C4	Smg1
4930523C07Rik	2.61978e-06	0.330949	0.296	0.159	0.0544182	C4	4930523C07Rik
Lsp11	2.91199e-06	0.286202	0.302	0.16	0.0604879	C4	Lsp1
Rpl61	3.05274e-06	0.252075	0.873	0.764	0.0634115	C4	Rpl6
Usp7	3.23465e-06	0.273403	0.259	0.129	0.0671901	C4	Usp7
Snx2	4.75571e-06	0.260316	0.323	0.175	0.0987857	C4	Snx2
Ablim11	4.9395e-06	0.391179	0.339	0.198	0.102603	C4	Ablim1
Smc61	5.67009e-06	0.368291	0.354	0.209	0.117779	C4	Smc6
Hist1h1c	7.10449e-06	0.388098	0.323	0.185	0.147574	C4	Hist1h1c
H2-Q61	7.29453e-06	0.287613	0.312	0.17	0.151522	C4	H2-Q6
Kmt2a1	9.43923e-06	0.349619	0.344	0.206	0.196072	C4	Kmt2a
Rbm25	1.01435e-05	0.258465	0.677	0.537	0.2107	C4	Rbm25
Add3	1.07464e-05	0.368671	0.381	0.236	0.223225	C4	Add3
Zfp36l1	1.07852e-05	0.288154	0.725	0.591	0.224031	C4	Zfp36l1
Nap1l1	1.23316e-05	0.284712	0.556	0.389	0.256152	C4	Nap1l1
Rbm39	1.4352e-05	0.332567	0.741	0.582	0.29812	C4	Rbm39
Mtdh	1.46945e-05	0.277383	0.672	0.508	0.305234	C4	Mtdh
Hist1h1e	1.65165e-05	0.319841	0.28	0.156	0.343082	C4	Hist1h1e
Snx5	1.77438e-05	0.324594	0.275	0.153	0.368574	C4	Snx5
Pum1	1.77839e-05	0.285916	0.296	0.167	0.369407	C4	Pum1
Serp1	1.79295e-05	0.345269	0.397	0.247	0.372432	C4	Serp1
Limd21	1.79832e-05	0.272181	0.307	0.17	0.373548	C4	Limd2
Akap13	1.90711e-05	0.286453	0.534	0.371	0.396144	C4	Akap13
Ly6a	2.31129e-05	0.281754	0.286	0.156	0.480102	C4	Ly6a
Rps24-ps3	2.503e-05	0.270458	0.275	0.151	0.519922	C4	Rps24-ps3
Hspe11	3.41208e-05	0.300111	0.466	0.322	0.708757	C4	Hspe1
Sltm	3.8703e-05	0.302716	0.423	0.275	0.803938	C4	Sltm
Gm15427	4.0274e-05	0.293098	0.439	0.293	0.836572	C4	Gm15427
Llph	4.2285e-05	0.325198	0.296	0.172	0.878343	C4	Llph
Rpl23a1	4.77825e-05	0.263333	0.831	0.751	0.992538	C4	Rpl23a
Chd2	7.85825e-05	0.300197	0.302	0.179	1	C4	Chd2
Fam111a	9.29045e-05	0.268519	0.254	0.142	1	C4	Fam111a
Zcchc11	9.9112e-05	0.314439	0.429	0.3	1	C4	Zcchc11
Fnbp4	0.00011762	0.254588	0.275	0.157	1	C4	Fnbp4
Nop56	0.000137825	0.257362	0.254	0.147	1	C4	Nop56
Phip	0.000139572	0.286598	0.323	0.197	1	C4	Phip
Eif5	0.000199453	0.268995	0.55	0.399	1	C4	Eif5
Srsf11	0.000214865	0.258676	0.524	0.381	1	C4	Srsf11
Ppp1r15a	0.000219576	0.266419	0.312	0.191	1	C4	Ppp1r15a
Peli11	0.00033033	0.275057	0.259	0.153	1	C4	Peli1
Ddx5	0.000356547	0.258418	0.772	0.675	1	C4	Ddx5
Ier5	0.000402424	0.267003	0.28	0.172	1	C4	Ier5
Klf3	0.000426783	0.284322	0.317	0.21	1	C4	Klf3
Man1a	0.00043033	0.281549	0.291	0.184	1	C4	Man1a
2410006H16Rik1	0.0007185	0.368735	0.296	0.191	1	C4	2410006H16Rik
Baz2b1	0.000824472	0.332359	0.386	0.275	1	C4	Baz2b
Yy1	0.00126835	0.255116	0.275	0.179	1	C4	Yy1
Atf3	4.98824e-86	1.75754	0.936	0.329	1.03616e-81	C5	Atf3
Egr1	1.58312e-80	1.51407	0.957	0.378	3.28846e-76	C5	Egr1
Fos	3.86588e-73	1.3222	1	0.741	8.03021e-69	C5	Fos
Dnajb1	8.81206e-70	1.5443	0.777	0.228	1.83044e-65	C5	Dnajb1
Hbegf	1.41896e-60	1.57224	0.559	0.11	2.94747e-56	C5	Hbegf
Klf4	1.8088e-58	1.43227	0.697	0.194	3.75724e-54	C5	Klf4
Fosb	6.65241e-58	1.27438	0.596	0.129	1.38184e-53	C5	Fosb
Jun	3.01194e-55	0.893732	1	0.862	6.2564e-51	C5	Jun
Ier2	3.05415e-47	1.0605	0.824	0.358	6.34408e-43	C5	Ier2
Dusp1	2.63651e-45	1.00103	0.872	0.441	5.47655e-41	C5	Dusp1
Hspa1a	2.00073e-42	1.01076	0.915	0.534	4.15593e-38	C5	Hspa1a
Ubc	1.04065e-40	0.833589	0.973	0.739	2.16163e-36	C5	Ubc
Hsp90aa12	8.52159e-40	0.850216	0.995	0.833	1.77011e-35	C5	Hsp90aa1
Hspb1	1.26571e-36	1.14579	0.707	0.307	2.62913e-32	C5	Hspb1
Junb	1.26899e-32	0.859331	0.824	0.404	2.63594e-28	C5	Junb
Nfkbia	1.41953e-29	0.941913	0.734	0.353	2.94865e-25	C5	Nfkbia
Btg2	5.5308e-29	0.847346	0.835	0.496	1.14886e-24	C5	Btg2
Mt1	3.06079e-27	0.981366	0.771	0.461	6.35788e-23	C5	Mt1
Zfp36	4.25484e-27	0.786132	0.793	0.438	8.83815e-23	C5	Zfp36
Nr1d1	3.58023e-26	0.802291	0.41	0.118	7.43685e-22	C5	Nr1d1
Klf61	3.4548e-24	0.875912	0.777	0.458	7.17631e-20	C5	Klf6
Ubb	3.93131e-24	0.513148	0.989	0.889	8.16611e-20	C5	Ubb
Hspa1b	7.68002e-24	0.730071	0.761	0.4	1.59529e-19	C5	Hspa1b
Dnajb9	7.38844e-23	0.633674	0.42	0.133	1.53473e-18	C5	Dnajb9
Rhob	1.44921e-22	0.695609	0.612	0.277	3.0103e-18	C5	Rhob
H3f3b1	1.62004e-22	0.471387	0.973	0.895	3.36514e-18	C5	H3f3b
Tsc22d1	2.60613e-22	0.64589	0.644	0.302	5.41346e-18	C5	Tsc22d1
Npc21	5.26918e-21	0.382632	1	0.967	1.09452e-16	C5	Npc2
Gadd45b	3.73394e-19	0.672887	0.473	0.184	7.75615e-15	C5	Gadd45b
Gadd45g	4.44194e-19	0.789769	0.447	0.175	9.22679e-15	C5	Gadd45g
Ppp1r15a1	9.05269e-19	0.636942	0.447	0.172	1.88042e-14	C5	Ppp1r15a
Jund	2.36087e-18	0.54589	0.941	0.804	4.904e-14	C5	Jund
Hspa5	2.63394e-18	0.541096	0.915	0.726	5.47122e-14	C5	Hspa5
Nr4a11	8.88967e-18	0.594125	0.511	0.216	1.84656e-13	C5	Nr4a1
Hes1	4.91841e-17	0.686645	0.633	0.347	1.02165e-12	C5	Hes1
Gm12346	1.3304e-16	0.614553	0.388	0.147	2.76351e-12	C5	Gm12346
Mcub	4.23652e-14	0.812745	0.255	0.081	8.8001e-10	C5	Mcub
Ier3	1.04692e-13	0.598646	0.314	0.114	2.17466e-09	C5	Ier3
Phlda1	1.69742e-13	0.702155	0.75	0.507	3.52588e-09	C5	Phlda1
Ddit4	2.83798e-13	0.559739	0.319	0.122	5.89506e-09	C5	Ddit4
8430408G22Rik	8.04336e-13	0.575538	0.261	0.088	1.67077e-08	C5	8430408G22Rik
Cbr21	1.13802e-12	0.325167	0.968	0.89	2.36389e-08	C5	Cbr2
Trib1	1.25342e-12	0.582905	0.303	0.116	2.60361e-08	C5	Trib1
Nfkbiz	3.83687e-12	0.464559	0.346	0.143	7.96995e-08	C5	Nfkbiz
Cited2	1.31953e-11	0.46304	0.782	0.553	2.74094e-07	C5	Cited2
Spry1	9.91943e-11	0.441387	0.388	0.182	2.06046e-06	C5	Spry1
Cdkn1a1	1.026e-10	0.41736	0.59	0.336	2.13121e-06	C5	Cdkn1a
Tob1	1.99779e-10	0.450148	0.367	0.175	4.14981e-06	C5	Tob1
Pnrc1	7.88887e-10	0.463773	0.622	0.396	1.63868e-05	C5	Pnrc1
Lrg1	1.28537e-09	0.598481	0.521	0.311	2.66997e-05	C5	Lrg1
Hist1h2bc	1.34797e-09	0.425829	0.606	0.379	2.80001e-05	C5	Hist1h2bc
Hmox1	2.35733e-09	0.368622	0.319	0.141	4.89665e-05	C5	Hmox1
Krt18	2.95677e-09	0.455243	0.447	0.241	6.14181e-05	C5	Krt18
Lyz21	3.04089e-09	0.282026	0.995	0.997	6.31654e-05	C5	Lyz2
Hexim1	3.87621e-09	0.464524	0.33	0.156	8.05167e-05	C5	Hexim1
Hsp90ab1	6.21767e-09	0.271582	0.979	0.933	0.000129153	C5	Hsp90ab1
Hspa81	6.66612e-09	0.280874	0.926	0.823	0.000138469	C5	Hspa8
Mt2	1.15943e-08	0.658495	0.261	0.116	0.000240838	C5	Mt2
Ftl1	1.25055e-08	0.361276	0.739	0.534	0.000259764	C5	Ftl1
Glul	1.40393e-08	0.272322	0.303	0.136	0.000291624	C5	Glul
Ifrd1	2.02551e-08	0.528263	0.351	0.184	0.000420739	C5	Ifrd1
Vegfa	2.23822e-08	0.302283	0.335	0.161	0.000464923	C5	Vegfa
Sdc41	2.56811e-08	0.302876	0.846	0.681	0.000533448	C5	Sdc4
Scgb1a11	5.50115e-08	0.563519	0.835	0.644	0.0011427	C5	Scgb1a1
Cebpd	6.31365e-08	0.359371	0.41	0.228	0.00131147	C5	Cebpd
Acot1	7.9296e-08	0.368599	0.378	0.2	0.00164714	C5	Acot1
Rgcc	1.21434e-07	0.597344	0.383	0.224	0.00252242	C5	Rgcc
Ppp1r14c1	2.162e-07	0.283799	0.718	0.531	0.00449091	C5	Ppp1r14c
Higd1a	4.25034e-07	0.341271	0.383	0.218	0.0088288	C5	Higd1a
Osgin1	7.36763e-07	0.346776	0.255	0.122	0.015304	C5	Osgin1
Polr2l	1.22555e-06	0.334497	0.394	0.226	0.0254571	C5	Polr2l
Iah11	1.83439e-06	0.367735	0.468	0.293	0.0381039	C5	Iah1
Klf22	2.98093e-06	0.286656	0.622	0.439	0.0619199	C5	Klf2
Txnip	4.16106e-06	0.321425	0.585	0.408	0.0864335	C5	Txnip
Gadd45a	4.30967e-06	0.28153	0.255	0.125	0.0895206	C5	Gadd45a
Brd2	4.32812e-06	0.294105	0.447	0.283	0.0899038	C5	Brd2
Krt8	4.51356e-06	0.335612	0.447	0.286	0.0937557	C5	Krt8
Cirbp	4.65397e-06	0.274151	0.261	0.132	0.0966723	C5	Cirbp
Emc6	7.34439e-06	0.26946	0.362	0.206	0.152558	C5	Emc6
Mtch1	7.456e-06	0.301061	0.489	0.323	0.154876	C5	Mtch1
Slc38a2	9.0763e-06	0.268402	0.516	0.338	0.188533	C5	Slc38a2
Ctsl	9.29074e-06	0.39008	0.372	0.226	0.192987	C5	Ctsl
Snx7	9.49445e-06	0.266037	0.314	0.174	0.197219	C5	Snx7
Gpx1	9.80994e-06	0.271684	0.755	0.611	0.203772	C5	Gpx1
Abcd3	1.40057e-05	0.273356	0.644	0.482	0.290925	C5	Abcd3
Tuba1c	1.6199e-05	0.292674	0.378	0.23	0.336486	C5	Tuba1c
Rasl11a	1.80891e-05	0.390866	0.261	0.141	0.375746	C5	Rasl11a
Txn1	2.6268e-05	0.286561	0.718	0.565	0.545639	C5	Txn1
Acot71	3.25957e-05	0.263905	0.574	0.403	0.677077	C5	Acot7
Ang1	7.55181e-05	0.313635	0.351	0.226	1	C5	Ang
Hsd17b10	9.35758e-05	0.285022	0.277	0.16	1	C5	Hsd17b10
Itih4	0.00010808	0.365099	0.383	0.243	1	C5	Itih4
Zfp36l11	0.000149393	0.310061	0.723	0.591	1	C5	Zfp36l1
Dnaja1	0.000162155	0.332476	0.649	0.52	1	C5	Dnaja1
Errfi11	0.00016687	0.252068	0.511	0.365	1	C5	Errfi1
Tuba4a	0.000179282	0.259958	0.277	0.167	1	C5	Tuba4a
Hspe12	0.000244854	0.264638	0.463	0.323	1	C5	Hspe1
Srsf3	0.000450498	0.261754	0.346	0.234	1	C5	Srsf3
Srsf2	0.000490904	0.298544	0.431	0.308	1	C5	Srsf2
Pdlim1	0.00088593	0.263843	0.463	0.339	1	C5	Pdlim1
Ms4a6c	6.39616e-70	1.49718	0.573	0.044	1.32861e-65	C6	Ms4a6c
Lst1	1.35665e-54	1.27582	0.44	0.033	2.81803e-50	C6	Lst1
Ccr2	4.74068e-53	1.43951	0.533	0.055	9.84735e-49	C6	Ccr2
Marcks	5.94762e-51	1.29112	0.56	0.063	1.23544e-46	C6	Marcks
Ifi207	4.07626e-49	1.01499	0.36	0.022	8.46722e-45	C6	Ifi207
Cybb	2.381e-47	1.59254	0.76	0.149	4.94582e-43	C6	Cybb
Tyrobp	1.92819e-46	1.53517	0.84	0.189	4.00523e-42	C6	Tyrobp
Psap	2.10691e-44	1.47261	0.893	0.246	4.37646e-40	C6	Psap
Ifitm3	3.40146e-44	1.65778	0.653	0.114	7.06552e-40	C6	Ifitm3
Alox5ap	5.30736e-44	0.989392	0.56	0.071	1.10245e-39	C6	Alox5ap
Aif1	7.5887e-44	0.758431	0.267	0.012	1.57632e-39	C6	Aif1
BC028528	9.60286e-42	0.633328	0.253	0.011	1.99471e-37	C6	BC028528
Plbd1	1.30754e-39	1.1332	0.6	0.098	2.71601e-35	C6	Plbd1
Mafb	6.76562e-39	1.15733	0.347	0.029	1.40535e-34	C6	Mafb
Ly86	2.12998e-38	0.815122	0.32	0.024	4.42439e-34	C6	Ly86
Cx3cr1	1.28939e-36	1.05274	0.32	0.026	2.67832e-32	C6	Cx3cr1
S100a4	1.74497e-36	1.23459	0.52	0.078	3.62465e-32	C6	S100a4
Itgam	1.80396e-36	0.842805	0.373	0.037	3.74719e-32	C6	Itgam
Plac8	3.64758e-36	1.4878	0.427	0.052	7.57675e-32	C6	Plac8
Csf1r	3.2979e-35	0.71552	0.307	0.024	6.85039e-31	C6	Csf1r
Cd68	1.54721e-34	0.770736	0.413	0.048	3.21387e-30	C6	Cd68
Ctss	5.00583e-34	1.52487	0.947	0.366	1.03981e-29	C6	Ctss
Fcer1g	6.41462e-34	1.24679	0.733	0.183	1.33245e-29	C6	Fcer1g
C1qc	8.35328e-34	1.7889	0.347	0.037	1.73514e-29	C6	C1qc
Ccl9	1.47736e-33	1.01517	0.36	0.038	3.06876e-29	C6	Ccl9
Csf2rb	2.71531e-33	0.675763	0.293	0.024	5.64025e-29	C6	Csf2rb
C1qb	8.44617e-32	1.71826	0.373	0.047	1.75444e-27	C6	C1qb
Wfdc17	2.33862e-31	0.926473	0.453	0.066	4.85779e-27	C6	Wfdc17
Clec12a	3.37843e-31	0.500854	0.253	0.018	7.01767e-27	C6	Clec12a
Zeb2	1.33598e-29	0.844168	0.467	0.075	2.7751e-25	C6	Zeb2
Spi1	1.76121e-29	0.859255	0.427	0.061	3.65839e-25	C6	Spi1
Laptm51	2.86194e-29	1.12566	0.933	0.398	5.94481e-25	C6	Laptm5
Gm2a	1.17841e-28	1.05541	0.56	0.117	2.44779e-24	C6	Gm2a
Iqgap2	1.69758e-28	0.725675	0.293	0.029	3.52622e-24	C6	Iqgap2
Actb1	1.98213e-28	0.907266	1	0.993	4.11729e-24	C6	Actb
Cst3	4.73184e-28	1.83895	0.933	0.506	9.82897e-24	C6	Cst3
Pld4	4.60975e-27	0.746288	0.373	0.051	9.57536e-23	C6	Pld4
Pirb	1.04791e-26	0.520184	0.253	0.022	2.17671e-22	C6	Pirb
Rassf4	3.15375e-26	0.709656	0.333	0.042	6.55098e-22	C6	Rassf4
Pip4k2a	1.52098e-25	0.846327	0.36	0.052	3.15938e-21	C6	Pip4k2a
Vim1	5.71828e-25	1.23152	0.787	0.286	1.1878e-20	C6	Vim
Naaa	1.70581e-24	0.888617	0.347	0.049	3.54331e-20	C6	Naaa
Irf5	2.27361e-24	0.607855	0.253	0.026	4.72275e-20	C6	Irf5
Mpeg1	4.19155e-24	1.02197	0.533	0.125	8.7067e-20	C6	Mpeg1
Lyn	4.55289e-24	0.891426	0.427	0.077	9.45725e-20	C6	Lyn
Fxyd51	1.46316e-22	0.938457	0.667	0.202	3.03927e-18	C6	Fxyd5
Fcgr3	2.02472e-21	0.657308	0.267	0.033	4.20575e-17	C6	Fcgr3
Clec4a3	4.72437e-21	0.736782	0.32	0.049	9.81346e-17	C6	Clec4a3
Crip11	9.82237e-21	1.38668	0.853	0.446	2.0403e-16	C6	Crip1
Cd522	9.97829e-21	0.945889	0.867	0.397	2.07269e-16	C6	Cd52
Fcgr2b	1.56224e-20	0.748069	0.28	0.039	3.24508e-16	C6	Fcgr2b
Gpx11	1.89467e-20	1.02629	0.933	0.613	3.93561e-16	C6	Gpx1
Lsp12	2.408e-20	0.931925	0.56	0.157	5.00189e-16	C6	Lsp1
Emp31	2.46532e-20	0.851518	0.467	0.105	5.12096e-16	C6	Emp3
Samsn1	4.05001e-20	0.821113	0.32	0.052	8.41269e-16	C6	Samsn1
Asap1	4.60132e-20	0.43875	0.28	0.038	9.55786e-16	C6	Asap1
Nckap1l	6.04942e-20	0.656087	0.253	0.033	1.25659e-15	C6	Nckap1l
Unc93b1	6.43424e-20	0.743521	0.373	0.07	1.33652e-15	C6	Unc93b1
C1qa	9.49644e-20	1.39304	0.347	0.065	1.9726e-15	C6	C1qa
Coro1a2	1.12054e-19	0.957152	0.72	0.258	2.32759e-15	C6	Coro1a
Lipa	2.53891e-19	0.714045	0.36	0.068	5.27383e-15	C6	Lipa
Sh3bgrl31	1.86197e-18	0.85857	0.84	0.38	3.86768e-14	C6	Sh3bgrl3
Ap1s2	2.65062e-18	0.666535	0.307	0.052	5.50586e-14	C6	Ap1s2
Lgals3	3.25906e-18	1.02196	0.667	0.246	6.76972e-14	C6	Lgals3
Fyb1	3.91036e-18	0.949298	0.573	0.177	8.1226e-14	C6	Fyb
Rgs22	6.0976e-18	0.873492	0.613	0.203	1.26659e-13	C6	Rgs2
Ccdc88a	6.71737e-18	0.719075	0.36	0.072	1.39533e-13	C6	Ccdc88a
Slc15a3	1.28508e-17	0.650858	0.387	0.082	2.66938e-13	C6	Slc15a3
Clec7a	1.89294e-17	0.818125	0.453	0.114	3.93201e-13	C6	Clec7a
Hexb	3.33551e-17	0.615782	0.36	0.074	6.92852e-13	C6	Hexb
Il6ra	3.73471e-17	0.590403	0.253	0.038	7.75774e-13	C6	Il6ra
Plek	4.61124e-17	0.597921	0.347	0.068	9.57847e-13	C6	Plek
Tgfbi	7.14361e-17	0.799818	0.36	0.077	1.48387e-12	C6	Tgfbi
Ccl3	1.10477e-16	0.821469	0.28	0.047	2.29482e-12	C6	Ccl3
Cyth4	1.43753e-16	0.498609	0.293	0.052	2.98603e-12	C6	Cyth4
Vsir	4.96634e-16	0.561418	0.267	0.045	1.03161e-11	C6	Vsir
S100a61	9.6747e-16	0.830847	0.64	0.241	2.00963e-11	C6	S100a6
Lat2	1.59684e-15	0.402105	0.293	0.054	3.31696e-11	C6	Lat2
Fermt3	2.35797e-15	0.525749	0.28	0.051	4.89798e-11	C6	Fermt3
Cd48	3.29248e-15	0.420629	0.307	0.058	6.83913e-11	C6	Cd48
Ptpre	5.39561e-15	0.63428	0.307	0.061	1.12078e-10	C6	Ptpre
Rgs11	7.73544e-15	1.18064	0.44	0.132	1.60681e-10	C6	Rgs1
Tmsb4x	1.2877e-14	0.439634	1	0.999	2.67481e-10	C6	Tmsb4x
Zyx	1.495e-14	0.732265	0.293	0.06	3.10542e-10	C6	Zyx
Gnai21	1.50925e-14	0.700091	0.84	0.458	3.13502e-10	C6	Gnai2
Gngt2	1.73353e-14	0.606877	0.293	0.059	3.60089e-10	C6	Gngt2
Arrb2	7.8321e-14	0.326015	0.28	0.054	1.62688e-09	C6	Arrb2
Cotl1	8.156e-14	0.574569	0.413	0.112	1.69416e-09	C6	Cotl1
Gda	8.45886e-14	0.738858	0.253	0.048	1.75708e-09	C6	Gda
Fau2	9.66929e-14	0.590613	0.973	0.836	2.0085e-09	C6	Fau
Cd532	2.02323e-13	0.624808	0.453	0.136	4.20265e-09	C6	Cd53
Ifi2091	2.08598e-13	0.636421	0.427	0.118	4.33299e-09	C6	Ifi209
Arpc1b	5.38636e-13	0.732132	0.813	0.455	1.11886e-08	C6	Arpc1b
Dock2	6.02714e-13	0.513047	0.28	0.06	1.25196e-08	C6	Dock2
Capzb	6.46638e-13	0.5633	0.64	0.254	1.3432e-08	C6	Capzb
H2-DMa1	1.41805e-12	0.884902	0.573	0.229	2.94558e-08	C6	H2-DMa
Sat1	1.59805e-12	0.767958	0.693	0.319	3.31946e-08	C6	Sat1
Ncf2	2.74025e-12	0.457521	0.32	0.077	5.69206e-08	C6	Ncf2
Hcls1	2.96869e-12	0.477291	0.307	0.072	6.16655e-08	C6	Hcls1
Eno1	3.08142e-12	0.375139	0.36	0.092	6.40074e-08	C6	Eno1
B2m1	3.73371e-12	0.60506	0.973	0.84	7.75566e-08	C6	B2m
H2-Ab1	3.7978e-12	0.987353	0.92	0.79	7.88879e-08	C6	H2-Ab1
Cfl11	5.99679e-12	0.679654	0.787	0.424	1.24565e-07	C6	Cfl1
Pfn11	6.04939e-12	0.708051	0.813	0.464	1.25658e-07	C6	Pfn1
Kctd12	6.67597e-12	0.498145	0.267	0.058	1.38673e-07	C6	Kctd12
Ncf1	6.68898e-12	0.373555	0.28	0.062	1.38943e-07	C6	Ncf1
Ifngr1	1.11164e-11	0.598095	0.373	0.105	2.3091e-07	C6	Ifngr1
Pou2f2	1.13346e-11	0.653642	0.28	0.066	2.35443e-07	C6	Pou2f2
Ifitm2	1.15272e-11	0.749341	0.493	0.176	2.39442e-07	C6	Ifitm2
Apbb1ip1	1.29274e-11	0.599823	0.44	0.142	2.68529e-07	C6	Apbb1ip
Glud1	1.48855e-11	0.607778	0.533	0.202	3.09202e-07	C6	Glud1
Tmsb102	1.49664e-11	0.816549	0.773	0.474	3.10882e-07	C6	Tmsb10
Arhgap30	1.51105e-11	0.444488	0.267	0.059	3.13876e-07	C6	Arhgap30
Lpar6	2.56559e-11	0.571189	0.333	0.09	5.32924e-07	C6	Lpar6
Lgmn	2.73918e-11	0.609169	0.427	0.136	5.68982e-07	C6	Lgmn
Grn	3.13691e-11	0.656632	0.48	0.162	6.51599e-07	C6	Grn
Slfn22	3.15299e-11	0.623764	0.467	0.161	6.54939e-07	C6	Slfn2
Hexa	4.27713e-11	0.506059	0.373	0.111	8.88446e-07	C6	Hexa
Epsti1	4.48474e-11	0.535554	0.28	0.068	9.31571e-07	C6	Epsti1
Arpc5	6.13306e-11	0.658863	0.693	0.374	1.27396e-06	C6	Arpc5
Pabpc11	7.07435e-11	0.533666	0.96	0.857	1.46948e-06	C6	Pabpc1
Rps292	7.43637e-11	0.491721	1	0.893	1.54468e-06	C6	Rps29
Baz1a1	7.82159e-11	0.520834	0.387	0.119	1.6247e-06	C6	Baz1a
Ifi27l2a	7.85579e-11	0.979898	0.48	0.192	1.63181e-06	C6	Ifi27l2a
H2-Eb11	7.98107e-11	1.32136	0.827	0.658	1.65783e-06	C6	H2-Eb1
Gltp	9.1e-11	0.442405	0.333	0.091	1.89025e-06	C6	Gltp
Was	9.45404e-11	0.491174	0.253	0.058	1.96379e-06	C6	Was
Cd44	1.2157e-10	0.593935	0.707	0.345	2.52526e-06	C6	Cd44
Prkcd	1.35479e-10	0.463965	0.373	0.114	2.81416e-06	C6	Prkcd
Itga4	1.35734e-10	0.616811	0.333	0.097	2.81947e-06	C6	Itga4
Rnase6	1.5832e-10	0.66469	0.253	0.061	3.28862e-06	C6	Rnase6
Fam46a	1.78669e-10	0.572415	0.467	0.163	3.71132e-06	C6	Fam46a
9930111J21Rik22	2.24647e-10	0.566546	0.427	0.146	4.66637e-06	C6	9930111J21Rik2
Itgb2	2.25118e-10	0.674308	0.267	0.068	4.67616e-06	C6	Itgb2
Mrc1	2.27467e-10	0.823608	0.267	0.069	4.72494e-06	C6	Mrc1
Ing3	2.29698e-10	0.318141	0.267	0.063	4.77128e-06	C6	Ing3
Srgn2	3.6951e-10	0.476597	0.573	0.231	7.67547e-06	C6	Srgn
Cyba	4.0304e-10	0.624056	0.733	0.406	8.37196e-06	C6	Cyba
Capg	4.07344e-10	0.353122	0.347	0.099	8.46135e-06	C6	Capg
Mob1a	4.14579e-10	0.443114	0.32	0.091	8.61163e-06	C6	Mob1a
Ccl6	4.59786e-10	0.753136	0.72	0.4	9.55068e-06	C6	Ccl6
Cxcl16	4.75043e-10	0.659618	0.293	0.081	9.8676e-06	C6	Cxcl16
Sh3glb1	5.03928e-10	0.641914	0.72	0.363	1.04676e-05	C6	Sh3glb1
Cd741	5.55816e-10	0.924486	1	0.986	1.15454e-05	C6	Cd74
Ifi30	9.76309e-10	0.548011	0.493	0.192	2.02799e-05	C6	Ifi30
Litaf	1.02278e-09	0.351019	0.253	0.062	2.12451e-05	C6	Litaf
Itm2b	1.34028e-09	0.530747	0.88	0.644	2.78403e-05	C6	Itm2b
Ak2	1.34919e-09	0.337319	0.307	0.086	2.80254e-05	C6	Ak2
Ftl11	1.44532e-09	0.606051	0.8	0.547	3.00223e-05	C6	Ftl1
Ctsa	2.15403e-09	0.417185	0.467	0.172	4.47435e-05	C6	Ctsa
Tln1	2.40682e-09	0.520005	0.48	0.186	4.99945e-05	C6	Tln1
Arpc21	2.78592e-09	0.654591	0.773	0.524	5.78691e-05	C6	Arpc2
Tgfb1	3.02728e-09	0.378877	0.253	0.065	6.28826e-05	C6	Tgfb1
Cdc42	3.77596e-09	0.589741	0.773	0.49	7.84343e-05	C6	Cdc42
Adgre5	3.85497e-09	0.593354	0.36	0.12	8.00754e-05	C6	Adgre5
Rgs10	4.11051e-09	0.468529	0.28	0.079	8.53835e-05	C6	Rgs10
Msn2	4.21749e-09	0.584115	0.613	0.285	8.76057e-05	C6	Msn
Rbpj	4.52177e-09	0.457632	0.333	0.102	9.39261e-05	C6	Rbpj
Trim30a	4.59854e-09	0.4346	0.347	0.111	9.55208e-05	C6	Trim30a
Samhd1	5.75787e-09	0.746628	0.413	0.159	0.000119602	C6	Samhd1
Msrb1	6.18456e-09	0.664729	0.413	0.157	0.000128466	C6	Msrb1
Psmb81	8.42761e-09	0.589053	0.533	0.233	0.000175058	C6	Psmb8
H2-Aa1	8.61585e-09	0.974954	0.96	0.86	0.000178968	C6	H2-Aa
Prdx5	8.89017e-09	0.635926	0.493	0.212	0.000184667	C6	Prdx5
Ptpn6	9.46979e-09	0.361686	0.32	0.098	0.000196707	C6	Ptpn6
Mef2a	9.95491e-09	0.423605	0.413	0.15	0.000206783	C6	Mef2a
Fam49b	1.33479e-08	0.443454	0.4	0.146	0.000277262	C6	Fam49b
Ahnak1	1.48954e-08	0.636496	0.68	0.362	0.000309407	C6	Ahnak
Arpc4	1.50318e-08	0.328153	0.28	0.079	0.000312241	C6	Arpc4
Calm1	1.53311e-08	0.473674	0.96	0.916	0.000318458	C6	Calm1
Cd2ap	1.63174e-08	0.633944	0.547	0.253	0.000338946	C6	Cd2ap
Arhgdib2	1.63529e-08	0.536682	0.52	0.231	0.000339683	C6	Arhgdib
Gm98432	1.74864e-08	0.542501	0.733	0.428	0.000363227	C6	Gm9843
Ctsb	2.24188e-08	0.665144	0.72	0.469	0.000465684	C6	Ctsb
Pycard	2.37812e-08	0.436561	0.253	0.072	0.000493983	C6	Pycard
Rap1b	2.3809e-08	0.617627	0.507	0.233	0.000494561	C6	Rap1b
Man2b1	2.46072e-08	0.426069	0.267	0.077	0.000511141	C6	Man2b1
Actr31	2.47933e-08	0.505231	0.573	0.27	0.000515006	C6	Actr3
Tpm3	3.89349e-08	0.458981	0.88	0.646	0.000808757	C6	Tpm3
Fam129a	4.22e-08	0.499634	0.333	0.114	0.000876578	C6	Fam129a
Coro1b	4.76614e-08	0.51829	0.493	0.219	0.000990023	C6	Coro1b
Ptprc2	6.36541e-08	0.543399	0.68	0.36	0.00132222	C6	Ptprc
Lcp11	6.56705e-08	0.562865	0.667	0.383	0.00136411	C6	Lcp1
Grk2	7.25785e-08	0.308553	0.28	0.084	0.0015076	C6	Grk2
Mrps14	8.69619e-08	0.332833	0.373	0.135	0.00180637	C6	Mrps14
Psma7	9.02999e-08	0.524432	0.72	0.435	0.00187571	C6	Psma7
Skap2	1.00997e-07	0.323389	0.293	0.094	0.00209792	C6	Skap2
Capza2	1.59786e-07	0.481616	0.52	0.242	0.00331907	C6	Capza2
Sppl2a	1.84448e-07	0.386984	0.373	0.139	0.00383136	C6	Sppl2a
Cd84	2.01174e-07	0.331898	0.253	0.077	0.00417879	C6	Cd84
Lgals11	2.05817e-07	0.336244	0.413	0.162	0.00427524	C6	Lgals1
Ogfrl1	2.16449e-07	0.459922	0.28	0.093	0.00449607	C6	Ogfrl1
Prr131	2.33264e-07	0.440039	0.52	0.233	0.00484535	C6	Prr13
Ucp2	2.66116e-07	0.511007	0.693	0.391	0.00552776	C6	Ucp2
Sowahc	3.00074e-07	0.380183	0.293	0.101	0.00623314	C6	Sowahc
Dock10	3.46365e-07	0.343203	0.253	0.078	0.0071947	C6	Dock10
Irf8	4.21618e-07	0.545276	0.253	0.081	0.00875785	C6	Irf8
Mir142hg	4.88193e-07	0.292268	0.253	0.079	0.0101407	C6	Mir142hg
Tsg101	4.89871e-07	0.293397	0.293	0.1	0.0101756	C6	Tsg101
Cytip	5.38558e-07	0.488384	0.4	0.163	0.0111869	C6	Cytip
Wipf1	5.89949e-07	0.433095	0.28	0.095	0.0122544	C6	Wipf1
Rnh1	5.94806e-07	0.437216	0.387	0.159	0.0123553	C6	Rnh1
Cap1	6.04975e-07	0.320115	0.307	0.106	0.0125665	C6	Cap1
Apoe	6.68004e-07	1.22303	0.64	0.409	0.0138758	C6	Apoe
Sgk1	7.4653e-07	0.404862	0.28	0.096	0.0155069	C6	Sgk1
Myadm	7.51142e-07	0.302374	0.307	0.108	0.0156027	C6	Myadm
Ptpn181	8.80429e-07	0.422438	0.373	0.15	0.0182883	C6	Ptpn18
Hspa82	9.2837e-07	0.428327	1	0.827	0.0192841	C6	Hspa8
Gm155361	1.0151e-06	0.517553	0.507	0.236	0.0210857	C6	Gm15536
Gm89952	1.14546e-06	0.348151	0.547	0.256	0.0237934	C6	Gm8995
Rab1	1.17722e-06	0.389113	0.48	0.214	0.0244532	C6	Rab1
Actg11	1.3927e-06	0.54393	0.733	0.478	0.0289292	C6	Actg1
Taldo1	1.47016e-06	0.452639	0.507	0.252	0.0305382	C6	Taldo1
Rps4x2	1.6368e-06	0.442811	0.907	0.693	0.0339996	C6	Rps4x
Ostf1	1.66287e-06	0.318612	0.373	0.151	0.0345411	C6	Ostf1
Eif3m	1.80849e-06	0.440868	0.373	0.157	0.0375659	C6	Eif3m
Tacc1	1.973e-06	0.387174	0.467	0.214	0.0409831	C6	Tacc1
Calr	2.06792e-06	0.469442	0.747	0.49	0.0429549	C6	Calr
Klf13	2.0963e-06	0.451514	0.387	0.161	0.0435444	C6	Klf13
Cd831	2.41012e-06	0.615704	0.267	0.098	0.0500629	C6	Cd83
Pitpna	2.54908e-06	0.436048	0.307	0.117	0.0529494	C6	Pitpna
Ybx1	2.56521e-06	0.467003	0.747	0.522	0.0532844	C6	Ybx1
Zmiz11	2.64658e-06	0.302619	0.467	0.205	0.0549747	C6	Zmiz1
Sh3bgrl	2.67034e-06	0.440187	0.547	0.297	0.0554683	C6	Sh3bgrl
Selplg1	2.70754e-06	0.414572	0.253	0.086	0.0562409	C6	Selplg
Nfkbia1	2.89321e-06	0.355801	0.693	0.385	0.0600977	C6	Nfkbia
Sec61b	2.99176e-06	0.435047	0.667	0.393	0.0621449	C6	Sec61b
Bst2	3.15103e-06	0.368745	0.307	0.118	0.0654531	C6	Bst2
Rpl151	3.20534e-06	0.407987	0.653	0.384	0.0665814	C6	Rpl15
Btg12	3.2522e-06	0.402669	0.733	0.446	0.0675548	C6	Btg1
Syngr2	3.48146e-06	0.379149	0.333	0.134	0.0723168	C6	Syngr2
Mndal2	3.48812e-06	0.47598	0.4	0.178	0.0724553	C6	Mndal
Snrpe1	3.67595e-06	0.392436	0.373	0.16	0.0763568	C6	Snrpe
Wasf2	3.7335e-06	0.34042	0.413	0.18	0.0775523	C6	Wasf2
Tnpo3	3.97673e-06	0.399628	0.267	0.094	0.0826046	C6	Tnpo3
Cbl	4.18198e-06	0.328477	0.253	0.088	0.086868	C6	Cbl
Myl6	4.50499e-06	0.412279	0.76	0.498	0.0935777	C6	Myl6
Psme21	4.52596e-06	0.372328	0.413	0.189	0.0940133	C6	Psme2
Dusp11	5.20329e-06	0.561055	0.76	0.481	0.108083	C6	Dusp1
Anxa1	5.40765e-06	0.33619	0.307	0.121	0.112328	C6	Anxa1
Efhd2	5.86992e-06	0.441394	0.373	0.162	0.12193	C6	Efhd2
S100a13	5.98794e-06	0.412916	0.36	0.153	0.124381	C6	S100a13
Reep5	6.13664e-06	0.360282	0.6	0.317	0.12747	C6	Reep5
Gm19662	7.35234e-06	0.449384	0.36	0.157	0.152723	C6	Gm1966
H2-D1	7.37665e-06	0.299848	0.96	0.818	0.153228	C6	H2-D1
Slk	7.69997e-06	0.327211	0.507	0.248	0.159944	C6	Slk
Rpsa2	7.76661e-06	0.324457	0.907	0.757	0.161328	C6	Rpsa
Rap1a	8.1266e-06	0.416993	0.427	0.202	0.168806	C6	Rap1a
Bcl2a1b	8.15986e-06	0.421723	0.253	0.093	0.169497	C6	Bcl2a1b
Rps132	8.21485e-06	0.296704	0.84	0.575	0.170639	C6	Rps13
Ms4a6b1	8.54025e-06	0.308705	0.32	0.125	0.177398	C6	Ms4a6b
Psmb5	8.59296e-06	0.27547	0.333	0.134	0.178493	C6	Psmb5
Atp2b1	8.90184e-06	0.471085	0.6	0.347	0.184909	C6	Atp2b1
H2-DMb1	9.92643e-06	0.595623	0.427	0.218	0.206192	C6	H2-DMb1
Dusp3	9.94876e-06	0.3612	0.28	0.107	0.206656	C6	Dusp3
Wdr891	1.09767e-05	0.388851	0.453	0.23	0.228009	C6	Wdr89
Nfkb1	1.13671e-05	0.290123	0.28	0.106	0.236117	C6	Nfkb1
Diaph2	1.17748e-05	0.367931	0.267	0.102	0.244586	C6	Diaph2
Hpcal1	1.19878e-05	0.397878	0.32	0.131	0.249011	C6	Hpcal1
Rps111	1.30962e-05	0.40428	0.867	0.704	0.272034	C6	Rps11
Atp6v1b2	1.31136e-05	0.333161	0.413	0.19	0.272395	C6	Atp6v1b2
Rps262	1.34793e-05	0.422067	0.88	0.763	0.279991	C6	Rps26
Rps27a2	1.3852e-05	0.288635	0.933	0.737	0.287733	C6	Rps27a
Ptpn1	1.62482e-05	0.413267	0.307	0.132	0.337507	C6	Ptpn1
Anp32b1	1.79688e-05	0.349168	0.587	0.318	0.373249	C6	Anp32b
Clta1	1.81292e-05	0.442219	0.467	0.24	0.376579	C6	Clta
Fam111a1	1.87996e-05	0.263478	0.347	0.146	0.390504	C6	Fam111a
Ehd4	1.98559e-05	0.367485	0.347	0.155	0.412447	C6	Ehd4
Fth1	2.12502e-05	0.392581	0.973	0.893	0.441408	C6	Fth1
Nptn	2.14186e-05	0.376654	0.347	0.153	0.444907	C6	Nptn
Tcea1	2.17664e-05	0.427156	0.493	0.255	0.452133	C6	Tcea1
Cxcl2	2.24208e-05	0.467038	0.28	0.114	0.465725	C6	Cxcl2
Arpc3	2.36182e-05	0.359649	0.547	0.298	0.490596	C6	Arpc3
Zfp62	2.52169e-05	0.268148	0.28	0.11	0.523805	C6	Zfp62
Anxa5	2.88899e-05	0.396182	0.533	0.298	0.6001	C6	Anxa5
Eif4a1	2.89394e-05	0.307328	0.413	0.194	0.60113	C6	Eif4a1
Klf41	2.92528e-05	0.478985	0.467	0.246	0.60764	C6	Klf4
Atox1	2.99734e-05	0.524436	0.52	0.304	0.622608	C6	Atox1
Psmb2	3.35395e-05	0.272235	0.293	0.12	0.696682	C6	Psmb2
Nmt1	3.39647e-05	0.378569	0.533	0.284	0.705515	C6	Nmt1
Aprt	3.58956e-05	0.434783	0.293	0.123	0.745623	C6	Aprt
Tomm22	3.84419e-05	0.330183	0.293	0.123	0.798516	C6	Tomm22
Rhoa	4.13453e-05	0.290874	0.667	0.391	0.858824	C6	Rhoa
Bola2	4.47687e-05	0.363187	0.267	0.11	0.929935	C6	Bola2
Rps11-ps1	4.61951e-05	0.258551	0.347	0.156	0.959564	C6	Rps11-ps1
Rps92	4.65982e-05	0.310173	0.973	0.8	0.967939	C6	Rps9
Scamp2	4.69702e-05	0.307182	0.32	0.141	0.975664	C6	Scamp2
Serf2	4.75431e-05	0.38752	0.613	0.365	0.987566	C6	Serf2
Clip1	4.93441e-05	0.333699	0.387	0.186	1	C6	Clip1
Rpl391	4.96505e-05	0.362786	0.853	0.639	1	C6	Rpl39
Gns	4.97968e-05	0.393848	0.453	0.239	1	C6	Gns
Cdc37	5.16833e-05	0.409834	0.333	0.155	1	C6	Cdc37
Rplp22	5.23466e-05	0.34431	0.947	0.808	1	C6	Rplp2
Cebpb	5.56783e-05	0.326218	0.32	0.143	1	C6	Cebpb
Rpl37a2	5.66213e-05	0.255367	0.973	0.849	1	C6	Rpl37a
Rpl62	5.73367e-05	0.32045	0.947	0.769	1	C6	Rpl6
2410006H16Rik2	5.74802e-05	0.276593	0.4	0.194	1	C6	2410006H16Rik
Gnb2	6.04416e-05	0.373096	0.587	0.336	1	C6	Gnb2
Ccar1	7.06721e-05	0.276837	0.36	0.166	1	C6	Ccar1
Rpl132	7.52588e-05	0.30173	1	0.913	1	C6	Rpl13
Rpl411	7.56656e-05	0.302583	0.973	0.873	1	C6	Rpl41
Lamp1	7.79635e-05	0.285005	0.787	0.519	1	C6	Lamp1
Fam96a	7.83972e-05	0.325308	0.267	0.11	1	C6	Fam96a
Ier51	8.10213e-05	0.316886	0.373	0.175	1	C6	Ier5
Runx1	9.0316e-05	0.404273	0.4	0.198	1	C6	Runx1
S100a101	9.30198e-05	0.371568	0.507	0.288	1	C6	S100a10
Ccdc50	0.000106141	0.25337	0.307	0.135	1	C6	Ccdc50
Snrpb	0.000106976	0.256176	0.373	0.178	1	C6	Snrpb
Xrn2	0.000109997	0.362056	0.56	0.307	1	C6	Xrn2
Klf62	0.000118091	0.332921	0.76	0.484	1	C6	Klf6
Hn1	0.000118395	0.262203	0.267	0.112	1	C6	Hn1
Cwc15	0.000120237	0.385308	0.413	0.206	1	C6	Cwc15
Smpdl3a	0.000122847	0.482953	0.293	0.143	1	C6	Smpdl3a
Gpi1	0.00012369	0.382501	0.373	0.194	1	C6	Gpi1
Eif5a	0.000128887	0.259435	0.573	0.327	1	C6	Eif5a
Rpl231	0.000132437	0.2595	0.973	0.894	1	C6	Rpl23
Rps51	0.000132574	0.263843	0.907	0.737	1	C6	Rps5
Rac1	0.000136058	0.291635	0.467	0.251	1	C6	Rac1
Arrdc1	0.000137596	0.367531	0.253	0.107	1	C6	Arrdc1
Rpl221	0.000139304	0.250157	0.973	0.793	1	C6	Rpl22
Eid1	0.000143544	0.379389	0.28	0.128	1	C6	Eid1
Lman2	0.000146128	0.417494	0.267	0.118	1	C6	Lman2
Polr1d	0.000147604	0.300798	0.387	0.187	1	C6	Polr1d
Ptbp3	0.000148974	0.324919	0.627	0.38	1	C6	Ptbp3
Tmed5	0.000151116	0.332277	0.387	0.196	1	C6	Tmed5
Rps25	0.000151694	0.363089	0.84	0.625	1	C6	Rps25
Rtn4	0.000152794	0.332143	0.267	0.118	1	C6	Rtn4
Rps232	0.000156923	0.259843	0.92	0.749	1	C6	Rps23
Rtraf	0.000163936	0.325462	0.347	0.17	1	C6	Rtraf
Rexo2	0.000165331	0.315712	0.4	0.205	1	C6	Rexo2
Rplp01	0.000175621	0.261485	0.933	0.808	1	C6	Rplp0
Psme1	0.000176547	0.37615	0.68	0.508	1	C6	Psme1
Gm41491	0.000183494	0.359219	0.56	0.336	1	C6	Gm4149
Gmfg	0.000193628	0.28494	0.253	0.109	1	C6	Gmfg
Lrrfip11	0.000209664	0.272544	0.573	0.332	1	C6	Lrrfip1
Mef2c1	0.000214032	0.26703	0.253	0.109	1	C6	Mef2c
Rac22	0.000220788	0.258028	0.373	0.183	1	C6	Rac2
Csnk2a1	0.00022531	0.373914	0.453	0.249	1	C6	Csnk2a1
Filip1l1	0.000231765	0.255941	0.427	0.219	1	C6	Filip1l
Dnajc7	0.000233108	0.298114	0.293	0.129	1	C6	Dnajc7
Dazap2	0.000240539	0.389225	0.533	0.331	1	C6	Dazap2
Hist1h1e1	0.000243869	0.338171	0.333	0.163	1	C6	Hist1h1e
Rps3a11	0.000251425	0.267746	0.893	0.726	1	C6	Rps3a1
Setd5	0.000269913	0.295693	0.28	0.128	1	C6	Setd5
Rps281	0.00027215	0.312257	0.92	0.829	1	C6	Rps28
Rps182	0.000300189	0.331754	0.893	0.695	1	C6	Rps18
Rpl28	0.000323071	0.350881	0.733	0.572	1	C6	Rpl28
Rpl7a1	0.000343172	0.295628	0.787	0.57	1	C6	Rpl7a
Rbm28	0.00035049	0.256131	0.267	0.116	1	C6	Rbm28
Vps13a	0.000352684	0.325511	0.32	0.154	1	C6	Vps13a
BC005537	0.000372084	0.49778	0.493	0.299	1	C6	BC005537
Ndufb7	0.000383781	0.309877	0.44	0.229	1	C6	Ndufb7
Rpl311	0.000397131	0.271785	0.96	0.764	1	C6	Rpl31
Cox5a	0.000403348	0.395295	0.453	0.275	1	C6	Cox5a
Gm20001	0.000409774	0.346845	0.693	0.486	1	C6	Gm2000
Atp6v0b	0.000413989	0.300193	0.48	0.273	1	C6	Atp6v0b
Rpl18a2	0.000422926	0.309481	0.987	0.879	1	C6	Rpl18a
Eif3k1	0.000423663	0.267896	0.52	0.311	1	C6	Eif3k
Scand1	0.000437313	0.279944	0.4	0.208	1	C6	Scand1
Eef1b21	0.000443817	0.261456	0.627	0.394	1	C6	Eef1b2
Rps61	0.00044976	0.320554	0.627	0.386	1	C6	Rps6
Capns1	0.000460073	0.301	0.427	0.239	1	C6	Capns1
Eif3d	0.000485473	0.258371	0.333	0.16	1	C6	Eif3d
Tmem123	0.000486311	0.502303	0.293	0.145	1	C6	Tmem123
Cnn21	0.00054571	0.302594	0.507	0.302	1	C6	Cnn2
Pim11	0.000554089	0.288093	0.36	0.194	1	C6	Pim1
Ear2	0.000554367	0.353039	0.28	0.135	1	C6	Ear2
Snx51	0.000560791	0.321865	0.32	0.16	1	C6	Snx5
Rpl181	0.000561139	0.266163	0.893	0.735	1	C6	Rpl18
Brk1	0.000567579	0.27319	0.387	0.21	1	C6	Brk1
Pet100	0.000609296	0.384918	0.267	0.128	1	C6	Pet100
Fcho2	0.000640259	0.270289	0.36	0.182	1	C6	Fcho2
Uqcrh	0.00066146	0.278351	0.667	0.445	1	C6	Uqcrh
Rpl10a1	0.000694366	0.297288	0.72	0.463	1	C6	Rpl10a
Sf3b11	0.000730759	0.342985	0.68	0.455	1	C6	Sf3b1
Ran	0.000783428	0.250955	0.307	0.156	1	C6	Ran
Serp11	0.000799348	0.314139	0.44	0.256	1	C6	Serp1
Ifi2032	0.000853384	0.334802	0.293	0.146	1	C6	Ifi203
Grb2	0.000853778	0.37201	0.373	0.206	1	C6	Grb2
Taf1d1	0.000863021	0.269389	0.333	0.174	1	C6	Taf1d
Rps72	0.000877675	0.266788	0.88	0.741	1	C6	Rps7
Mbnl11	0.000944028	0.371489	0.6	0.416	1	C6	Mbnl1
Cstb	0.000979937	0.330207	0.36	0.2	1	C6	Cstb
Tubb51	0.00100286	0.347101	0.36	0.192	1	C6	Tubb5
Clic1	0.00101107	0.293774	0.493	0.292	1	C6	Clic1
Myl12b	0.00107824	0.3446	0.6	0.401	1	C6	Myl12b
Timm10b	0.0011297	0.276421	0.267	0.128	1	C6	Timm10b
Tsc22d31	0.00123244	0.392817	0.347	0.189	1	C6	Tsc22d3
Tmem50a	0.00124318	0.297958	0.653	0.444	1	C6	Tmem50a
Eif2s2	0.00125588	0.287189	0.773	0.489	1	C6	Eif2s2
Erp29	0.00133021	0.266623	0.307	0.155	1	C6	Erp29
Vdac2	0.001341	0.316581	0.307	0.163	1	C6	Vdac2
Rnf13	0.00141634	0.251316	0.333	0.178	1	C6	Rnf13
Dhx15	0.00146436	0.254039	0.373	0.209	1	C6	Dhx15
Tmem176b	0.00147259	0.356271	0.547	0.368	1	C6	Tmem176b
Nop58	0.0015652	0.252975	0.307	0.157	1	C6	Nop58
Oaz1	0.00165665	0.315269	0.693	0.483	1	C6	Oaz1
Ctsz	0.00168606	0.361663	0.427	0.274	1	C6	Ctsz
Rpl291	0.00176944	0.265617	0.68	0.454	1	C6	Rpl29
Rpl111	0.00181447	0.276468	0.867	0.757	1	C6	Rpl11
Ypel3	0.00182174	0.267994	0.28	0.144	1	C6	Ypel3
Chd8	0.00184489	0.315234	0.28	0.143	1	C6	Chd8
Plin2	0.00194616	0.306641	0.36	0.202	1	C6	Plin2
Txndc17	0.00218303	0.282472	0.347	0.191	1	C6	Txndc17
Cct8	0.00219036	0.254064	0.253	0.126	1	C6	Cct8
Nop53	0.00221181	0.275404	0.493	0.302	1	C6	Nop53
Sem1	0.00227204	0.279917	0.507	0.334	1	C6	Sem1
Ppp1r10	0.0022831	0.2582	0.28	0.142	1	C6	Ppp1r10
Csnk2b	0.00228329	0.27796	0.32	0.169	1	C6	Csnk2b
Nsa2	0.00241626	0.311284	0.413	0.256	1	C6	Nsa2
Gdi2	0.00243921	0.256125	0.453	0.27	1	C6	Gdi2
Atp6v0e	0.00248622	0.287658	0.36	0.208	1	C6	Atp6v0e
Rps152	0.00249523	0.258392	0.867	0.752	1	C6	Rps15
Mapre1	0.00253224	0.352404	0.333	0.185	1	C6	Mapre1
Serinc3	0.00284152	0.317665	0.533	0.357	1	C6	Serinc3
Sfr1	0.00300686	0.299534	0.493	0.306	1	C6	Sfr1
Eif3f	0.00305478	0.259119	0.52	0.335	1	C6	Eif3f
Rpl352	0.00307617	0.311393	0.92	0.76	1	C6	Rpl35
Cab39	0.00342835	0.25856	0.333	0.194	1	C6	Cab39
H2afz1	0.00351802	0.350287	0.4	0.246	1	C6	H2afz
Rpl301	0.00352195	0.269134	0.84	0.702	1	C6	Rpl30
Ube2l3	0.00358631	0.375567	0.347	0.205	1	C6	Ube2l3
Krcc1	0.00416374	0.307465	0.387	0.224	1	C6	Krcc1
Tpm4	0.00566347	0.29748	0.467	0.29	1	C6	Tpm4
Keap1	0.00575349	0.262763	0.267	0.148	1	C6	Keap1
Sri	0.0062314	0.295724	0.333	0.201	1	C6	Sri
Cox6b1	0.00670256	0.354053	0.6	0.409	1	C6	Cox6b1
Junb1	0.00688227	0.266024	0.573	0.451	1	C6	Junb
Eif4g3	0.00730366	0.275659	0.28	0.154	1	C6	Eif4g3
Cltc	0.007381	0.282999	0.36	0.227	1	C6	Cltc
Add31	0.00863767	0.262763	0.387	0.247	1	C6	Add3
Lpl	0.00872788	0.527118	0.44	0.299	1	C6	Lpl
Trmt112	0.00958831	0.39568	0.267	0.159	1	C6	Trmt112
Use1	0.00978086	0.27319	0.48	0.313	1	C6	Use1
Ano1	1.19183e-26	0.994334	0.317	0.023	2.47566e-22	C7	Ano1
Clu	3.41955e-25	1.78933	0.927	0.315	7.10309e-21	C7	Clu
Anxa11	7.07579e-23	1.42506	0.634	0.116	1.46978e-18	C7	Anxa1
Krt81	4.38216e-20	1.55339	0.854	0.291	9.10263e-16	C7	Krt8
2200002D01Rik	8.60688e-20	0.956744	0.366	0.044	1.78782e-15	C7	2200002D01Rik
S100a62	5.13344e-15	1.6853	0.732	0.248	1.06632e-10	C7	S100a6
Ndnf	1.31681e-14	1.48622	0.463	0.099	2.73527e-10	C7	Ndnf
Anxa3	3.49691e-13	1.16193	0.732	0.27	7.26378e-09	C7	Anxa3
Rps27l	3.99009e-13	1.1817	0.78	0.331	8.28821e-09	C7	Rps27l
Krt19	1.48388e-12	0.7378	0.317	0.051	3.08232e-08	C7	Krt19
Rin2	1.83076e-12	0.897167	0.366	0.069	3.80286e-08	C7	Rin2
Mgst3	2.09953e-12	0.660536	0.317	0.051	4.36113e-08	C7	Mgst3
Ctsh	3.38174e-12	0.934863	0.902	0.563	7.02456e-08	C7	Ctsh
Tmem176a	5.55173e-12	0.89443	0.78	0.31	1.15321e-07	C7	Tmem176a
S100a11	5.65075e-12	0.990234	0.927	0.569	1.17377e-07	C7	S100a11
Krt7	4.74874e-11	0.853854	0.366	0.08	9.86409e-07	C7	Krt7
Krt181	5.37542e-11	1.03211	0.683	0.255	1.11658e-06	C7	Krt18
Cryab	3.43328e-10	0.880288	0.39	0.095	7.13162e-06	C7	Cryab
Ly6e	9.34022e-10	0.703573	0.976	0.787	1.94015e-05	C7	Ly6e
Anxa2	1.19735e-09	0.88128	0.829	0.431	2.48713e-05	C7	Anxa2
Akr1b8	2.43662e-09	0.53724	0.268	0.05	5.06135e-05	C7	Akr1b8
Sparc	3.52971e-09	1.02023	0.829	0.422	7.33192e-05	C7	Sparc
Clic5	8.71071e-09	1.06349	0.341	0.085	0.000180939	C7	Clic5
Lamc2	9.76201e-09	0.623574	0.268	0.054	0.000202776	C7	Lamc2
Emp21	1.86209e-08	0.873601	0.902	0.525	0.000386793	C7	Emp2
Cldn18	6.0051e-08	0.803448	0.951	0.799	0.00124738	C7	Cldn18
Gpr108	1.58187e-07	0.502952	0.341	0.088	0.00328586	C7	Gpr108
Lgals31	2.24679e-07	0.903387	0.585	0.258	0.00466704	C7	Lgals3
Epcam	2.25585e-07	0.648533	0.659	0.293	0.00468585	C7	Epcam
Cd9	2.60608e-07	0.572085	0.878	0.488	0.00541335	C7	Cd9
Anxa51	2.7775e-07	0.937643	0.61	0.301	0.00576943	C7	Anxa5
Cystm1	2.96579e-07	0.655602	0.61	0.263	0.00616053	C7	Cystm1
Serpinb9	3.02585e-07	0.994787	0.512	0.212	0.0062853	C7	Serpinb9
Tpm41	3.40638e-07	0.471118	0.683	0.288	0.00707574	C7	Tpm4
Cxcl161	4.92469e-07	0.527317	0.317	0.086	0.0102296	C7	Cxcl16
Tpm1	1.57934e-06	0.605531	0.829	0.51	0.0328061	C7	Tpm1
Prdx1	1.78067e-06	0.613952	0.878	0.609	0.0369881	C7	Prdx1
Usp46	2.19461e-06	0.442133	0.317	0.09	0.0455865	C7	Usp46
Ptma	2.43873e-06	0.506477	1	0.896	0.0506573	C7	Ptma
Wdr45	2.98463e-06	0.504041	0.268	0.069	0.0619968	C7	Wdr45
Ssna1	3.21285e-06	0.417633	0.293	0.081	0.0667373	C7	Ssna1
Ranbp1	3.6628e-06	0.693677	0.415	0.152	0.0760836	C7	Ranbp1
Cox7a2	3.96357e-06	0.796051	0.683	0.364	0.0823313	C7	Cox7a2
Ccdc107	4.0565e-06	0.337625	0.293	0.08	0.0842617	C7	Ccdc107
Psmc3	4.29943e-06	0.46129	0.61	0.267	0.0893077	C7	Psmc3
Crip2	4.50326e-06	0.625998	0.659	0.341	0.0935416	C7	Crip2
Gsta4	6.28939e-06	0.612457	0.415	0.154	0.130643	C7	Gsta4
Gabarapl1	6.6842e-06	0.413134	0.341	0.106	0.138844	C7	Gabarapl1
Myl12a	6.88745e-06	0.577293	0.61	0.302	0.143066	C7	Myl12a
Tmem176b1	6.9481e-06	0.769631	0.659	0.369	0.144326	C7	Tmem176b
Mrpl14	7.40368e-06	0.596374	0.439	0.176	0.153789	C7	Mrpl14
Snrpd1	8.1135e-06	0.700411	0.293	0.088	0.168534	C7	Snrpd1
Tmsb4x1	8.50004e-06	0.357369	0.976	0.999	0.176563	C7	Tmsb4x
Tmem37	8.64533e-06	0.501707	0.341	0.111	0.179581	C7	Tmem37
Slf1	8.81098e-06	0.731562	0.268	0.077	0.183022	C7	Slf1
Timp3	8.86609e-06	0.93075	0.366	0.133	0.184166	C7	Timp3
Rpl31-ps8	8.96822e-06	0.406089	0.341	0.108	0.186288	C7	Rpl31-ps8
Ahnak2	9.67622e-06	0.757689	0.659	0.37	0.200994	C7	Ahnak
Calm11	9.91191e-06	0.522753	1	0.916	0.20589	C7	Calm1
Map3k20	1.1241e-05	0.622718	0.317	0.103	0.233499	C7	Map3k20
Snrpd2	1.36246e-05	0.490558	0.439	0.17	0.283011	C7	Snrpd2
Ehd41	1.37576e-05	0.597843	0.415	0.157	0.285772	C7	Ehd4
Dcxr	1.41418e-05	0.644791	0.537	0.259	0.293753	C7	Dcxr
S100a1	1.50851e-05	0.466037	0.439	0.167	0.313347	C7	S100a1
Clic3	1.7768e-05	0.750711	0.39	0.152	0.369077	C7	Clic3
Eif4a11	1.8157e-05	0.442955	0.488	0.197	0.377156	C7	Eif4a1
Rock11	1.86625e-05	0.773454	0.707	0.42	0.387657	C7	Rock1
Ywhah	1.86832e-05	0.518683	0.415	0.152	0.388088	C7	Ywhah
Snf8	1.90575e-05	0.661117	0.341	0.116	0.395862	C7	Snf8
Snx6	1.94335e-05	0.730846	0.415	0.161	0.403672	C7	Snx6
Esd	2.25877e-05	0.517366	0.366	0.133	0.469191	C7	Esd
Psmd8	2.25983e-05	0.380698	0.39	0.139	0.469412	C7	Psmd8
Rpl10a2	2.33604e-05	0.504792	0.805	0.467	0.485242	C7	Rpl10a
Myl12b1	2.59556e-05	0.593789	0.707	0.403	0.539151	C7	Myl12b
Psma71	2.68804e-05	0.718056	0.707	0.441	0.55836	C7	Psma7
Bcap31	2.93204e-05	0.52502	0.463	0.198	0.609043	C7	Bcap31
Acp1	3.39773e-05	0.447663	0.341	0.12	0.705776	C7	Acp1
Gng5	3.62471e-05	0.614569	0.537	0.273	0.752924	C7	Gng5
Fnbp1l	3.66003e-05	0.516387	0.439	0.182	0.76026	C7	Fnbp1l
Dynll1	3.73123e-05	0.481336	0.585	0.281	0.775052	C7	Dynll1
Rell1	4.01271e-05	0.490365	0.268	0.084	0.833521	C7	Rell1
Npepps	4.42826e-05	0.404232	0.341	0.12	0.919838	C7	Npepps
Tagln2	4.66224e-05	0.497926	0.878	0.601	0.968439	C7	Tagln2
Atp5g1	4.99827e-05	0.476147	0.415	0.165	1	C7	Atp5g1
Ssx2ip	5.26826e-05	0.434145	0.268	0.084	1	C7	Ssx2ip
Rpl232	5.44305e-05	0.410339	0.976	0.896	1	C7	Rpl23
Iqgap11	6.07763e-05	0.440402	0.951	0.823	1	C7	Iqgap1
Tppp3	7.41945e-05	0.505158	0.293	0.095	1	C7	Tppp3
F11r	7.43573e-05	0.423311	0.488	0.216	1	C7	F11r
Zfp207	7.81998e-05	0.389103	0.39	0.153	1	C7	Zfp207
Rbx1	8.01483e-05	0.523773	0.634	0.365	1	C7	Rbx1
Cox8a	9.38163e-05	0.482425	0.756	0.441	1	C7	Cox8a
Pdcd6	9.69849e-05	0.590773	0.268	0.088	1	C7	Pdcd6
Rtcb	9.73019e-05	0.393367	0.268	0.087	1	C7	Rtcb
Hsp90ab11	0.000102144	0.425693	0.976	0.938	1	C7	Hsp90ab1
Ifi27	0.000106244	0.424495	0.488	0.215	1	C7	Ifi27
Rnh11	0.000115523	0.374891	0.415	0.164	1	C7	Rnh1
Clint11	0.00011639	0.458057	0.488	0.209	1	C7	Clint1
Ergic3	0.000116955	0.543618	0.341	0.132	1	C7	Ergic3
AC121965.1	0.000125736	0.546878	0.683	0.404	1	C7	AC121965.1
Bmp5	0.000129227	0.436312	0.268	0.09	1	C7	Bmp5
Cd742	0.000132445	0.367657	1	0.986	1	C7	Cd74
Atox11	0.000137764	0.558498	0.561	0.308	1	C7	Atox1
Sec14l1	0.000138731	0.344137	0.268	0.09	1	C7	Sec14l1
Ccnd11	0.00014033	0.766069	0.78	0.535	1	C7	Ccnd1
Eef1a11	0.000143745	0.440042	0.927	0.799	1	C7	Eef1a1
Etfb	0.000144471	0.420813	0.537	0.256	1	C7	Etfb
Aurkaip1	0.000177458	0.3153	0.317	0.115	1	C7	Aurkaip1
Mdh1	0.000181834	0.454947	0.463	0.216	1	C7	Mdh1
Rps11-ps11	0.000187328	0.427933	0.39	0.159	1	C7	Rps11-ps1
Myo1c	0.000187499	0.418708	0.268	0.092	1	C7	Myo1c
Arhgdia	0.000188714	0.585881	0.512	0.265	1	C7	Arhgdia
Atpif11	0.000203335	0.66021	0.634	0.39	1	C7	Atpif1
Psenen	0.000207694	0.308887	0.317	0.118	1	C7	Psenen
Serbp11	0.000212617	0.412502	0.902	0.701	1	C7	Serbp1
Nfe2l11	0.000218634	0.409842	0.585	0.301	1	C7	Nfe2l1
Cox6a1	0.000222922	0.49967	0.732	0.525	1	C7	Cox6a1
Txnrd1	0.000224443	0.591083	0.39	0.163	1	C7	Txnrd1
Fam50a	0.00023	0.304903	0.293	0.103	1	C7	Fam50a
Cgnl1	0.000248745	0.340369	0.439	0.185	1	C7	Cgnl1
Serpinb6a	0.000249724	0.3661	0.415	0.176	1	C7	Serpinb6a
Pdlim11	0.000254694	0.54709	0.61	0.347	1	C7	Pdlim1
Ly6a1	0.00025515	0.652048	0.39	0.166	1	C7	Ly6a
Keap11	0.000264975	0.345421	0.366	0.148	1	C7	Keap1
Tomm7	0.000267883	0.436552	0.537	0.272	1	C7	Tomm7
Bcap29	0.000281314	0.314816	0.439	0.19	1	C7	Bcap29
Fth11	0.000293299	0.284738	0.927	0.897	1	C7	Fth1
Rpl222	0.000310765	0.427222	0.951	0.798	1	C7	Rpl22
Ndufs61	0.000327417	0.559618	0.512	0.263	1	C7	Ndufs6
Gstp1	0.000328764	0.590186	0.366	0.166	1	C7	Gstp1
App1	0.000332955	0.323736	0.951	0.849	1	C7	App
Gm10288	0.000343534	0.401674	0.341	0.137	1	C7	Gm10288
Laptm4b	0.000366	0.491372	0.268	0.095	1	C7	Laptm4b
Drap1	0.000366886	0.543552	0.488	0.273	1	C7	Drap1
Jup	0.000369476	0.313809	0.341	0.135	1	C7	Jup
Lmna	0.000373298	0.517893	0.293	0.114	1	C7	Lmna
Eif3c	0.000375945	0.381454	0.756	0.463	1	C7	Eif3c
Ube2d3	0.000377674	0.443944	0.585	0.314	1	C7	Ube2d3
Psma5	0.000387712	0.405058	0.268	0.099	1	C7	Psma5
Minos1	0.000389659	0.312126	0.537	0.263	1	C7	Minos1
Cast	0.000421907	0.543055	0.61	0.35	1	C7	Cast
Ndufa12	0.000427385	0.314821	0.463	0.22	1	C7	Ndufa12
Acadm	0.000427957	0.550455	0.317	0.132	1	C7	Acadm
Snrpb1	0.000429588	0.338304	0.415	0.182	1	C7	Snrpb
AU021092	0.00044333	0.377553	0.268	0.097	1	C7	AU021092
Bax	0.000477309	0.327484	0.293	0.11	1	C7	Bax
Fam173a	0.000494237	0.319234	0.366	0.151	1	C7	Fam173a
Pfdn1	0.000500717	0.598518	0.537	0.307	1	C7	Pfdn1
Pyroxd1	0.000547653	0.333318	0.268	0.096	1	C7	Pyroxd1
Tspan2	0.000575634	0.328163	0.317	0.127	1	C7	Tspan2
Lrrc58	0.000580392	0.486452	0.293	0.115	1	C7	Lrrc58
Psmb21	0.000600048	0.562285	0.293	0.124	1	C7	Psmb2
Rabl6	0.00061412	0.438359	0.341	0.143	1	C7	Rabl6
Pabpc12	0.000637684	0.367452	1	0.858	1	C7	Pabpc1
Wdr83os	0.000651184	0.338697	0.341	0.145	1	C7	Wdr83os
Usmg5	0.000652491	0.43984	0.537	0.306	1	C7	Usmg5
Gm84301	0.000656651	0.525338	0.366	0.169	1	C7	Gm8430
Rpl14-ps1	0.000658239	0.576054	0.463	0.227	1	C7	Rpl14-ps1
Wfdc21	0.000658636	0.589959	0.927	0.929	1	C7	Wfdc2
Serpinb6b	0.000718493	0.521242	0.561	0.318	1	C7	Serpinb6b
Rpl302	0.000737691	0.362834	0.902	0.703	1	C7	Rpl30
Selenof1	0.000767377	0.415281	0.561	0.32	1	C7	Selenof
Arl4c1	0.00077347	0.474401	0.317	0.134	1	C7	Arl4c
1110004F10Rik	0.000773597	0.381213	0.463	0.227	1	C7	1110004F10Rik
4930523C07Rik1	0.000778869	0.484803	0.366	0.171	1	C7	4930523C07Rik
Rpl7a2	0.000827392	0.504865	0.829	0.574	1	C7	Rpl7a
Psma3	0.000838644	0.554988	0.39	0.195	1	C7	Psma3
Ap2b1	0.000864589	0.455286	0.488	0.256	1	C7	Ap2b1
Derl1	0.000894072	0.350346	0.268	0.103	1	C7	Derl1
Hadh	0.000904685	0.292805	0.366	0.161	1	C7	Hadh
Rock21	0.000922469	0.394985	0.61	0.347	1	C7	Rock2
Crip12	0.000937246	0.434588	0.756	0.459	1	C7	Crip1
Spint2	0.000964328	0.600721	0.683	0.443	1	C7	Spint2
Pgap2	0.000979242	0.258904	0.293	0.114	1	C7	Pgap2
Frg1	0.000993762	0.270798	0.415	0.191	1	C7	Frg1
Icam1	0.000993958	0.596627	0.585	0.36	1	C7	Icam1
Serpine2	0.00100971	0.658062	0.341	0.163	1	C7	Serpine2
Ccng1	0.0010147	0.682965	0.366	0.185	1	C7	Ccng1
Wasf21	0.00101983	0.467315	0.39	0.186	1	C7	Wasf2
Tceal8	0.00102358	0.27188	0.268	0.102	1	C7	Tceal8
Atp5j	0.00103551	0.534739	0.537	0.323	1	C7	Atp5j
Lman1	0.00108161	0.458464	0.39	0.182	1	C7	Lman1
Igfbp7	0.00109478	0.492887	0.537	0.303	1	C7	Igfbp7
Atp5k	0.00118241	0.384346	0.537	0.293	1	C7	Atp5k
Ndufb2	0.00118743	0.312935	0.39	0.184	1	C7	Ndufb2
Gm20002	0.00120471	0.47314	0.732	0.49	1	C7	Gm2000
Tst	0.00120629	0.489675	0.293	0.125	1	C7	Tst
Gprc5a	0.00124048	0.687582	0.463	0.249	1	C7	Gprc5a
Prdx2	0.00126551	0.714539	0.439	0.227	1	C7	Prdx2
Ndufb4	0.00129639	0.378255	0.439	0.222	1	C7	Ndufb4
Cox4i1	0.00142333	0.435837	0.78	0.579	1	C7	Cox4i1
Prdx51	0.00145807	0.391719	0.439	0.22	1	C7	Prdx5
Ly6c1	0.00148358	0.560046	0.439	0.227	1	C7	Ly6c1
Chchd2	0.00151116	0.32658	0.854	0.641	1	C7	Chchd2
Cox20	0.0015357	0.489479	0.341	0.154	1	C7	Cox20
Hmgn1	0.00153638	0.491063	0.683	0.483	1	C7	Hmgn1
Tspo1	0.00156752	0.522857	0.683	0.49	1	C7	Tspo
H3f3b2	0.00159214	0.308948	0.976	0.903	1	C7	H3f3b
Dynlt3	0.00160169	0.481916	0.659	0.399	1	C7	Dynlt3
Rps27a3	0.00160745	0.466638	0.878	0.743	1	C7	Rps27a
Dstn	0.00160976	0.556757	0.683	0.496	1	C7	Dstn
Ubqln1	0.00164386	0.327555	0.293	0.123	1	C7	Ubqln1
Pls3	0.00170055	0.31216	0.39	0.18	1	C7	Pls3
Laptm4a1	0.00182093	0.374363	0.659	0.411	1	C7	Laptm4a
Vamp81	0.00182241	0.419935	0.732	0.51	1	C7	Vamp8
Eif1	0.00184459	0.445925	0.878	0.701	1	C7	Eif1
Uqcrb	0.00190413	0.406297	0.634	0.409	1	C7	Uqcrb
Dync1i2	0.00194222	0.48291	0.561	0.322	1	C7	Dync1i2
Rpl101	0.00195397	0.354117	0.951	0.752	1	C7	Rpl10
Ndufa7	0.0019808	0.479845	0.634	0.39	1	C7	Ndufa7
Arl8b	0.00201461	0.530685	0.293	0.13	1	C7	Arl8b
Rpl381	0.00202089	0.404237	0.878	0.774	1	C7	Rpl38
Rfc1	0.00204257	0.532765	0.39	0.193	1	C7	Rfc1
Dpy30	0.00209625	0.323482	0.293	0.127	1	C7	Dpy30
Slc25a5	0.00218705	0.34134	0.756	0.514	1	C7	Slc25a5
Ppia1	0.00220668	0.340282	0.78	0.548	1	C7	Ppia
Cox6c	0.00222227	0.332914	0.756	0.559	1	C7	Cox6c
Psma6	0.00222311	0.295298	0.341	0.151	1	C7	Psma6
Slmap	0.00222406	0.332848	0.293	0.122	1	C7	Slmap
2010107E04Rik	0.00231351	0.312294	0.585	0.332	1	C7	2010107E04Rik
Rpl322	0.00231903	0.298874	0.976	0.859	1	C7	Rpl32
Gas5	0.00233765	0.745515	0.707	0.467	1	C7	Gas5
Cers2	0.00237718	0.33884	0.415	0.21	1	C7	Cers2
Paics	0.00239144	0.319693	0.439	0.22	1	C7	Paics
Cstb1	0.00240861	0.477187	0.39	0.203	1	C7	Cstb
Rsbn1l	0.00244745	0.36697	0.512	0.28	1	C7	Rsbn1l
Rpl353	0.00244953	0.363111	0.927	0.763	1	C7	Rpl35
Lsm4	0.00248402	0.368091	0.268	0.112	1	C7	Lsm4
H2-K1	0.00250902	0.41113	0.927	0.901	1	C7	H2-K1
Nudcd3	0.00253584	0.461686	0.341	0.166	1	C7	Nudcd3
Csrp1	0.00255844	0.429537	0.512	0.293	1	C7	Csrp1
Lamtor4	0.00256845	0.330194	0.366	0.175	1	C7	Lamtor4
Rab11a	0.00263081	0.278624	0.39	0.19	1	C7	Rab11a
Mgst11	0.00266339	0.395705	0.805	0.614	1	C7	Mgst1
Mier1	0.00267455	0.491075	0.439	0.24	1	C7	Mier1
Znhit1	0.0026954	0.260735	0.317	0.139	1	C7	Znhit1
Uqcc2	0.00274897	0.506002	0.293	0.131	1	C7	Uqcc2
Rpl18a3	0.00278055	0.31079	0.951	0.882	1	C7	Rpl18a
Mrpl52	0.00280469	0.346101	0.512	0.288	1	C7	Mrpl52
Lpp1	0.00281942	0.448744	0.463	0.25	1	C7	Lpp
Psma1	0.00288799	0.285377	0.317	0.144	1	C7	Psma1
Ktn1	0.0030093	0.289999	0.561	0.313	1	C7	Ktn1
Hsbp1	0.00310125	0.425711	0.39	0.209	1	C7	Hsbp1
Slc1a5	0.00311135	0.295101	0.366	0.177	1	C7	Slc1a5
Eif3j1	0.00312201	0.479362	0.537	0.303	1	C7	Eif3j1
Cd441	0.00324685	0.588089	0.561	0.358	1	C7	Cd44
Ggnbp2	0.00325661	0.334785	0.463	0.252	1	C7	Ggnbp2
Calm2	0.00336829	0.367535	0.756	0.534	1	C7	Calm2
Eif3b	0.00337085	0.326571	0.366	0.178	1	C7	Eif3b
Mal	0.00343745	0.436916	0.585	0.331	1	C7	Mal
Col4a11	0.00345225	0.446867	0.512	0.31	1	C7	Col4a1
Tbcb	0.00355572	0.335032	0.39	0.203	1	C7	Tbcb
Nop14	0.00359795	0.543417	0.268	0.116	1	C7	Nop14
Eif2s21	0.00362213	0.417885	0.683	0.498	1	C7	Eif2s2
Itgb1	0.00367491	0.357253	0.707	0.499	1	C7	Itgb1
Eef1d	0.00372864	0.416772	0.415	0.21	1	C7	Eef1d
Smpdl3a1	0.00379608	0.314418	0.317	0.146	1	C7	Smpdl3a
Tpp1	0.00390043	0.34733	0.463	0.27	1	C7	Tpp1
Cfap36	0.00405418	0.526702	0.341	0.173	1	C7	Cfap36
Gm9800	0.00405734	0.360455	0.268	0.12	1	C7	Gm9800
Nedd4	0.00411519	0.488193	0.707	0.494	1	C7	Nedd4
Ndufa3	0.00413313	0.325756	0.634	0.409	1	C7	Ndufa3
H2afz2	0.0041468	0.295949	0.463	0.248	1	C7	H2afz
H2-Eb12	0.00415925	0.260526	0.854	0.661	1	C7	H2-Eb1
Atp5b	0.00420729	0.325087	0.537	0.316	1	C7	Atp5b
Rps282	0.00429789	0.313553	0.902	0.831	1	C7	Rps28
Dnase2a	0.00432558	0.381668	0.268	0.119	1	C7	Dnase2a
Ahcyl1	0.00440604	0.27058	0.317	0.149	1	C7	Ahcyl1
Cd631	0.00443259	0.410817	0.683	0.518	1	C7	Cd63
Banf1	0.00443352	0.321244	0.366	0.184	1	C7	Banf1
Psmd12	0.00445687	0.253969	0.39	0.201	1	C7	Psmd1
Psmb6	0.00447412	0.31009	0.439	0.237	1	C7	Psmb6
Ube2b	0.00456544	0.426412	0.488	0.284	1	C7	Ube2b
Myl61	0.00460639	0.387136	0.732	0.505	1	C7	Myl6
Pttg1	0.00461778	0.332305	0.317	0.152	1	C7	Pttg1
Kcne2	0.00471766	0.31826	0.293	0.136	1	C7	Kcne2
Bola21	0.00476397	0.268475	0.268	0.114	1	C7	Bola2
Ppic	0.00485545	0.306145	0.366	0.178	1	C7	Ppic
Snrpe2	0.004856	0.307728	0.341	0.166	1	C7	Snrpe
Tbrg1	0.00490519	0.376148	0.439	0.241	1	C7	Tbrg1
Slc25a4	0.00503051	0.34178	0.488	0.285	1	C7	Slc25a4
Eif3f1	0.00522077	0.354696	0.561	0.338	1	C7	Eif3f
Rtf1	0.00525617	0.537966	0.39	0.212	1	C7	Rtf1
Gng12	0.00542584	0.38147	0.293	0.137	1	C7	Gng12
Ece1	0.00566897	0.617216	0.463	0.282	1	C7	Ece1
Dpm3	0.0057985	0.27059	0.268	0.119	1	C7	Dpm3
Hbp1	0.00586608	0.343167	0.341	0.164	1	C7	Hbp1
Wdr6	0.0061224	0.275753	0.293	0.133	1	C7	Wdr6
Ano6	0.0062285	0.310789	0.463	0.275	1	C7	Ano6
Slc12a21	0.00633161	0.540477	0.61	0.459	1	C7	Slc12a2
Rpl51	0.0064425	0.311932	0.902	0.684	1	C7	Rpl5
Arpc22	0.00644938	0.347509	0.707	0.531	1	C7	Arpc2
Kif1b	0.0065297	0.400752	0.317	0.154	1	C7	Kif1b
Rnf10	0.00653736	0.304738	0.293	0.139	1	C7	Rnf10
Ptges3	0.00659385	0.355148	0.439	0.241	1	C7	Ptges3
Tax1bp1	0.00675196	0.347777	0.829	0.627	1	C7	Tax1bp1
Elob	0.00683288	0.319043	0.561	0.341	1	C7	Elob
2810004N23Rik	0.00686684	0.371557	0.317	0.154	1	C7	2810004N23Rik
Rps4x3	0.00692516	0.307321	0.829	0.7	1	C7	Rps4x
Rabac1	0.00708715	0.40909	0.659	0.431	1	C7	Rabac1
Cox5b	0.00713743	0.32891	0.512	0.314	1	C7	Cox5b
Tbca	0.00718547	0.436452	0.537	0.314	1	C7	Tbca
Cldn3	0.00721046	0.268854	0.634	0.439	1	C7	Cldn3
Arhgef12	0.00727511	0.421789	0.341	0.178	1	C7	Arhgef12
Atp6v0d1	0.00728981	0.271258	0.341	0.166	1	C7	Atp6v0d1
Naxe	0.00734602	0.282768	0.39	0.203	1	C7	Naxe
Gsn	0.00735407	0.394676	0.293	0.144	1	C7	Gsn
Ctnna11	0.00742988	0.517277	0.537	0.346	1	C7	Ctnna1
Thoc7	0.00758953	0.273557	0.366	0.186	1	C7	Thoc7
Psmd11	0.00763	0.433751	0.293	0.144	1	C7	Psmd11
Coro1b1	0.00764923	0.300821	0.415	0.228	1	C7	Coro1b
Rnf11	0.00788796	0.267203	0.317	0.156	1	C7	Rnf11
Mir703	0.00791862	0.430779	0.659	0.469	1	C7	Mir703
Atxn10	0.00798328	0.320674	0.488	0.273	1	C7	Atxn10
Mdh2	0.00798362	0.25822	0.39	0.201	1	C7	Mdh2
Cox7b	0.00800055	0.316998	0.585	0.392	1	C7	Cox7b
Arf1	0.00819066	0.27023	0.585	0.359	1	C7	Arf1
Cldn7	0.00844927	0.380572	0.439	0.252	1	C7	Cldn7
Ndufc1	0.00865697	0.489474	0.463	0.276	1	C7	Ndufc1
Ndufa5	0.00927759	0.354669	0.439	0.258	1	C7	Ndufa5
Gm1821	0.00936716	0.271533	0.341	0.175	1	C7	Gm1821
Naxd	0.00947774	0.369429	0.293	0.141	1	C7	Naxd
Cdkn1a2	0.00962839	0.645005	0.537	0.363	1	C7	Cdkn1a
St13	0.00965836	0.366484	0.537	0.365	1	C7	St13
Pcbp2	0.00977941	0.312229	0.707	0.527	1	C7	Pcbp2
Cxcr2	9.19055e-119	1.58502	0.5	0.003	1.90906e-114	C8	Cxcr2
Csf3r	4.4084e-103	1.87936	0.769	0.02	9.15713e-99	C8	Csf3r
Mmp9	1.65095e-93	1.37793	0.346	0.001	3.42936e-89	C8	Mmp9
S100a9	1.80023e-83	3.5664	0.962	0.051	3.73944e-79	C8	S100a9
Clec4e	1.6746e-75	1.533	0.462	0.008	3.47848e-71	C8	Clec4e
Il1f9	2.43529e-73	1.26062	0.346	0.003	5.05859e-69	C8	Il1f9
Il1b	1.55774e-66	3.32047	0.962	0.069	3.23573e-62	C8	Il1b
Nlrp3	6.95781e-64	1.35644	0.346	0.005	1.44528e-59	C8	Nlrp3
H2-Q10	3.97848e-57	1.26392	0.385	0.008	8.26411e-53	C8	H2-Q10
Clec4d	6.95463e-57	1.04906	0.385	0.008	1.44462e-52	C8	Clec4d
Retnlg	9.34125e-55	2.33187	0.615	0.029	1.94036e-50	C8	Retnlg
S100a8	2.45598e-52	3.54582	0.962	0.098	5.10156e-48	C8	S100a8
Slfn4	1.0725e-47	1.22538	0.308	0.006	2.22781e-43	C8	Slfn4
Il1r2	2.92184e-44	0.978796	0.269	0.005	6.06924e-40	C8	Il1r2
G0s2	1.16182e-33	2.19015	0.462	0.028	2.41334e-29	C8	G0s2
Lilr4b	5.60286e-30	1.7935	0.538	0.045	1.16383e-25	C8	Lilr4b
Gcnt2	2.88739e-28	0.915017	0.385	0.022	5.99768e-24	C8	Gcnt2
Ifitm1	7.22068e-28	1.21007	0.269	0.01	1.49988e-23	C8	Ifitm1
Osm	1.4678e-26	1.60327	0.423	0.03	3.04891e-22	C8	Osm
Ccr1	5.06843e-26	0.821245	0.346	0.02	1.05281e-21	C8	Ccr1
Sirpb1b	2.54633e-24	0.619934	0.269	0.012	5.28924e-20	C8	Sirpb1b
Mxd1	2.39967e-22	1.16872	0.5	0.052	4.98459e-18	C8	Mxd1
Cxcl21	1.92225e-20	2.59488	0.654	0.113	3.99289e-16	C8	Cxcl2
Gda1	2.09319e-19	1.15152	0.462	0.051	4.34798e-15	C8	Gda
Cd300lf	6.77973e-19	1.28683	0.308	0.023	1.40828e-14	C8	Cd300lf
Lilrb4	1.7127e-18	0.983605	0.269	0.018	3.55762e-14	C8	Lilrb4
Tyrobp1	2.29905e-18	1.43275	0.846	0.211	4.77558e-14	C8	Tyrobp
Pla2g7	6.67889e-18	0.834486	0.269	0.018	1.38734e-13	C8	Pla2g7
Srgn3	1.82801e-17	1.66459	0.846	0.238	3.79715e-13	C8	Srgn
Lmnb1	1.91749e-15	1.04259	0.308	0.029	3.98302e-11	C8	Lmnb1
Slfn1	2.39284e-15	0.746882	0.308	0.028	4.97041e-11	C8	Slfn1
Lst11	2.51999e-14	0.924785	0.385	0.047	5.23453e-10	C8	Lst1
Rassf5	2.91258e-14	0.917319	0.308	0.031	6.05002e-10	C8	Rassf5
Itgam1	3.22395e-14	0.836468	0.385	0.048	6.69679e-10	C8	Itgam
Dusp12	7.85486e-14	1.38772	1	0.486	1.63161e-09	C8	Dusp1
Wfdc171	1.44799e-13	1.59923	0.462	0.079	3.00775e-09	C8	Wfdc17
Tnfaip2	3.65517e-13	1.12546	0.423	0.064	7.59251e-09	C8	Tnfaip2
Ptgs2	8.57647e-13	1.08162	0.423	0.067	1.78151e-08	C8	Ptgs2
Rgs23	9.03356e-13	1.58503	0.731	0.214	1.87645e-08	C8	Rgs2
Adgre51	9.8123e-12	0.979635	0.577	0.124	2.03821e-07	C8	Adgre5
Marcks1	1.10209e-11	0.785132	0.462	0.081	2.28927e-07	C8	Marcks
Spi11	2.00653e-11	1.03486	0.423	0.073	4.16796e-07	C8	Spi1
Ccl61	2.84229e-11	0.970429	0.923	0.407	5.904e-07	C8	Ccl6
Clec7a1	3.09533e-11	1.49244	0.538	0.124	6.42961e-07	C8	Clec7a
Fcgr31	3.27858e-11	0.932194	0.308	0.04	6.81028e-07	C8	Fcgr3
S100a63	2.87267e-10	1.18003	0.731	0.253	5.96712e-06	C8	S100a6
Pglyrp1	6.24e-10	0.907941	0.308	0.045	1.29617e-05	C8	Pglyrp1
Ifitm21	1.11601e-09	1.08073	0.615	0.185	2.31817e-05	C8	Ifitm2
Apbb1ip2	1.12795e-09	0.971216	0.577	0.149	2.34297e-05	C8	Apbb1ip
Atf31	1.27228e-09	1.14895	0.885	0.396	2.64278e-05	C8	Atf3
Msrb11	1.51824e-09	1.08198	0.577	0.163	3.15369e-05	C8	Msrb1
Slpi	1.93917e-09	1.14333	0.692	0.226	4.02805e-05	C8	Slpi
Gsr	2.92297e-09	0.771468	0.385	0.072	6.07158e-05	C8	Gsr
Selenon	4.0086e-09	0.763939	0.308	0.049	8.32666e-05	C8	Selenon
Mcemp1	6.05775e-09	0.62892	0.269	0.038	0.000125832	C8	Mcemp1
Nfkbia2	9.56982e-09	1.0202	0.846	0.393	0.000198784	C8	Nfkbia
Fxyd52	1.31359e-08	1.086	0.654	0.218	0.00027286	C8	Fxyd5
Cxcr41	1.71971e-08	0.910305	0.462	0.113	0.000357218	C8	Cxcr4
Litaf1	1.80721e-08	0.895362	0.346	0.067	0.000375393	C8	Litaf
Trib11	2.15035e-08	1.04453	0.5	0.133	0.000446671	C8	Trib1
Zfp361	2.42653e-08	0.95145	0.885	0.475	0.000504038	C8	Zfp36
Pde4b	3.11046e-08	0.849692	0.346	0.067	0.000646105	C8	Pde4b
Fosl2	4.18109e-08	0.78165	0.308	0.056	0.000868497	C8	Fosl2
Klf63	6.3405e-08	0.907703	0.885	0.491	0.00131705	C8	Klf6
Btg21	1.62516e-07	0.905738	0.885	0.532	0.00337579	C8	Btg2
Cebpb1	1.668e-07	0.907282	0.5	0.145	0.00346478	C8	Cebpb
H3f3b3	1.72242e-07	0.84478	0.962	0.904	0.00357781	C8	H3f3b
Fos1	1.88183e-07	0.874243	1	0.77	0.00390894	C8	Fos
Alox5ap1	1.94911e-07	0.925361	0.385	0.09	0.00404868	C8	Alox5ap
Asap11	1.96996e-07	0.62565	0.269	0.046	0.004092	C8	Asap1
Cytip1	2.27761e-07	0.82151	0.538	0.168	0.00473106	C8	Cytip
Selplg2	2.31984e-07	0.689524	0.385	0.089	0.00481876	C8	Selplg
Cd24a	3.10563e-07	0.791978	0.385	0.094	0.00645101	C8	Cd24a
Slfn23	3.32696e-07	0.803786	0.538	0.17	0.00691077	C8	Slfn2
Btg13	6.14353e-07	0.711998	0.846	0.454	0.0127613	C8	Btg1
Klf23	6.47163e-07	1.09248	0.808	0.456	0.0134429	C8	Klf2
Junb2	9.70379e-07	0.886908	0.846	0.45	0.0201567	C8	Junb
Ptprc3	1.17555e-06	0.910891	0.731	0.37	0.0244186	C8	Ptprc
Pygl	1.78172e-06	0.851749	0.308	0.069	0.0370098	C8	Pygl
Ccl31	2.38439e-06	1.02007	0.269	0.055	0.0495286	C8	Ccl3
Pim12	2.53274e-06	1.11894	0.538	0.196	0.05261	C8	Pim1
Zyx1	2.63231e-06	0.624251	0.308	0.067	0.0546783	C8	Zyx
Dhrs7	4.49092e-06	0.714733	0.462	0.144	0.0932853	C8	Dhrs7
Nr4a12	5.23325e-06	1.0176	0.577	0.247	0.108705	C8	Nr4a1
Ccnl1	5.83743e-06	0.593777	0.731	0.323	0.121255	C8	Ccnl1
Gmfg1	5.90742e-06	0.78883	0.385	0.112	0.122709	C8	Gmfg
Scnn1a	6.19953e-06	0.883575	0.462	0.164	0.128777	C8	Scnn1a
Snap23	6.34398e-06	0.72581	0.308	0.073	0.131777	C8	Snap23
Ndel1	7.20432e-06	0.584877	0.269	0.058	0.149648	C8	Ndel1
Prdx52	1.00598e-05	0.628154	0.577	0.22	0.208963	C8	Prdx5
Nfe2l21	1.11394e-05	0.607473	0.885	0.573	0.231388	C8	Nfe2l2
Osgin11	1.4218e-05	0.749992	0.423	0.134	0.295336	C8	Osgin1
Sh3glb11	1.60945e-05	0.639089	0.769	0.374	0.334315	C8	Sh3glb1
Tmsb4x2	1.63697e-05	0.296659	1	0.999	0.340031	C8	Tmsb4x
Dusp5	2.03513e-05	0.660008	0.346	0.095	0.422738	C8	Dusp5
Taldo11	2.25848e-05	0.804788	0.577	0.259	0.469131	C8	Taldo1
Mir142hg1	2.7908e-05	0.909981	0.308	0.084	0.579705	C8	Mir142hg
Ets2	3.26357e-05	0.977338	0.308	0.086	0.677909	C8	Ets2
Ctsd	4.20772e-05	0.72299	0.692	0.353	0.874028	C8	Ctsd
Cd14	7.05557e-05	0.700298	0.269	0.069	1	C8	Cd14
Rhog	8.96784e-05	0.662433	0.308	0.09	1	C8	Rhog
Cd523	9.49069e-05	0.724068	0.731	0.415	1	C8	Cd52
Cyc1	9.94338e-05	0.688128	0.346	0.112	1	C8	Cyc1
Ier52	0.000112534	0.612617	0.462	0.18	1	C8	Ier5
Ier31	0.000125955	0.936881	0.385	0.135	1	C8	Ier3
Ptpre1	0.000128142	0.402745	0.269	0.07	1	C8	Ptpre
Fyb2	0.000134226	1.0027	0.462	0.192	1	C8	Fyb
Ostf11	0.000161958	0.574545	0.423	0.158	1	C8	Ostf1
Tpd52	0.000196801	0.895199	0.5	0.223	1	C8	Tpd52
Gadd45b1	0.000287978	0.495415	0.5	0.215	1	C8	Gadd45b
Plek1	0.000316841	0.539499	0.269	0.079	1	C8	Plek
2810474O19Rik	0.000338161	0.917269	0.615	0.388	1	C8	2810474O19Rik
Golim4	0.000396621	0.427609	0.269	0.078	1	C8	Golim4
S100a111	0.000416718	0.657261	0.769	0.575	1	C8	S100a11
Hcls11	0.000469763	0.599706	0.269	0.081	1	C8	Hcls1
Cd841	0.000482389	0.729041	0.269	0.082	1	C8	Cd84
Coro1a3	0.000507562	0.573565	0.577	0.275	1	C8	Coro1a
Stk17b2	0.000530235	0.734063	0.462	0.202	1	C8	Stk17b
Ypel31	0.000537237	0.663122	0.385	0.147	1	C8	Ypel3
Igf2r	0.000588622	0.543917	0.269	0.08	1	C8	Igf2r
Tiparp	0.000603046	0.662135	0.462	0.211	1	C8	Tiparp
Stub1	0.000604943	0.580607	0.385	0.153	1	C8	Stub1
Ist1	0.000619773	0.38083	0.269	0.078	1	C8	Ist1
Zfp36l21	0.000698091	0.75418	0.346	0.132	1	C8	Zfp36l2
Nudt4	0.000704206	0.547079	0.385	0.147	1	C8	Nudt4
Unc93b11	0.000729913	0.456761	0.269	0.082	1	C8	Unc93b1
Ugp2	0.000780359	0.6228	0.346	0.131	1	C8	Ugp2
Cyba1	0.000811434	0.632974	0.654	0.418	1	C8	Cyba
Celf21	0.00100485	0.645514	0.423	0.195	1	C8	Celf2
Ier3ip1	0.00107471	0.780038	0.423	0.199	1	C8	Ier3ip1
Actb2	0.00117977	0.271675	1	0.993	1	C8	Actb
Hdc1	0.00143818	0.517738	0.423	0.185	1	C8	Hdc
Sec11c	0.00148808	0.441398	0.423	0.18	1	C8	Sec11c
Cap11	0.00154877	0.43316	0.308	0.112	1	C8	Cap1
Sell2	0.00159087	0.509368	0.423	0.175	1	C8	Sell
Sorl1	0.00174229	0.684582	0.5	0.271	1	C8	Sorl1
Samhd11	0.00212599	0.472589	0.385	0.168	1	C8	Samhd1
Cmip	0.00213821	0.500133	0.346	0.14	1	C8	Cmip
Ubald2	0.00218341	0.522264	0.269	0.094	1	C8	Ubald2
Mlf2	0.00224483	0.43565	0.346	0.137	1	C8	Mlf2
Mpc1	0.00236981	0.647212	0.346	0.15	1	C8	Mpc1
Cd442	0.00240335	0.602245	0.615	0.359	1	C8	Cd44
Arrdc3	0.00246103	0.316837	0.308	0.111	1	C8	Arrdc3
Lcp12	0.0025451	0.564727	0.615	0.393	1	C8	Lcp1
Ankrd13a	0.00269965	0.774045	0.269	0.102	1	C8	Ankrd13a
Mcl1	0.00297561	0.865835	0.423	0.218	1	C8	Mcl1
D8Ertd738e	0.00318949	0.560925	0.5	0.259	1	C8	D8Ertd738e
Map1lc3b	0.00367036	0.452865	0.577	0.331	1	C8	Map1lc3b
Actg12	0.00463218	0.539129	0.731	0.486	1	C8	Actg1
9530068E07Rik	0.00481922	0.443261	0.346	0.148	1	C8	9530068E07Rik
Kdm7a	0.00494064	0.456821	0.308	0.128	1	C8	Kdm7a
Ftl12	0.00527755	0.454564	0.769	0.556	1	C8	Ftl1
Tpi1	0.00531339	0.487146	0.346	0.156	1	C8	Tpi1
Mtss1	0.00612308	0.529564	0.423	0.219	1	C8	Mtss1
Ubc1	0.0065503	0.412636	0.923	0.766	1	C8	Ubc
Pgd	0.00664184	0.483495	0.385	0.187	1	C8	Pgd
Pfn12	0.0070537	0.400038	0.731	0.477	1	C8	Pfn1
Wsb1	0.00792092	0.358067	0.269	0.106	1	C8	Wsb1
Otulin	0.00833214	0.402629	0.346	0.156	1	C8	Otulin
Tsc22d4	0.00858266	0.484425	0.308	0.131	1	C8	Tsc22d4
Klhl24	0.00877865	0.404993	0.346	0.16	1	C8	Klhl24
Pten	0.00881711	0.63805	0.269	0.114	1	C8	Pten
Pafah1b1	0.00928817	0.34104	0.577	0.331	1	C8	Pafah1b1
Ssh2	0.00951388	0.517956	0.269	0.113	1	C8	Ssh2
Neat11	0.00952768	0.519129	0.577	0.378	1	C8	Neat1
Rac23	0.00968967	0.409564	0.385	0.189	1	C8	Rac2
Fasn1	0.00984239	0.467716	0.769	0.603	1	C8	Fasn
