# Supplementary material for: Single-Cell Transcriptome Analysis of Radiation Pneumonitis Mice
Source: Antioxidants (Basel). 2022 Jul 26;11(8):1457. doi: 10.3390/antiox11081457 (PMC9331247; doi:10.3390/antiox11081457)
Supplement: Supplementary file 1 [file antioxidants-11-01457-s001.zip › antioxidants-1782468-supplementary/Supplementary Table S3. Fibroblast cell characteristics.xls]

gene_id	p_val	avg_logFC	pct.1	pct.2	p_val_adj
Gm12374	1.30E-20	1.558630813	0.857	0.496	2.70E-16
Cdkn1a	5.55E-07	1.021925044	0.465	0.218	0.011522953
Gucy1b1	0.135888637	0.980802422	0.104	0.059	1
Gucy1a1	0.133813838	0.857143317	0.135	0.084	1
Mmp2	5.21E-07	0.73373007	0.7	0.529	0.010828404
Errfi1	0.000161887	0.73279971	0.274	0.109	1
Pde5a	0.801314269	0.723411206	0.157	0.151	1
Itga1	0.053657015	0.672007361	0.135	0.067	1
Acta2	0.013158292	0.65612744	0.196	0.092	1
Apod	0.143405456	0.632684971	0.274	0.202	1
Tuba1a	1.25E-05	0.621604171	0.635	0.42	0.260682865
Tubb6	6.45E-05	0.61943686	0.235	0.067	1
Gas6	0.000108938	0.6122636	0.583	0.395	1
Sept4	0.003303746	0.597085301	0.387	0.235	1
Lum	0.407664891	0.571886635	0.23	0.21	1
Cp	0.0005977	0.540548875	0.696	0.58	1
Cd302	0.00020405	0.52316262	0.6	0.412	1
Cpxm1	0.001044984	0.513185044	0.417	0.261	1
Sod2	0.011393233	0.512432754	0.178	0.084	1
Slfn5	0.009758418	0.512209279	0.139	0.05	1
Ifitm1	0.0165793	0.492672695	0.304	0.193	1
Tsc22d3	0.023724832	0.489079559	0.322	0.227	1
S100a11	0.001604389	0.487878754	0.639	0.529	1
Itih5	0.124961134	0.48702044	0.122	0.076	1
Cox6b2	0.00591364	0.485108372	0.217	0.101	1
Igfbp7	1.39E-06	0.483197646	0.909	0.891	0.028838678
Iglc1	0.025653707	0.477615959	0.139	0.059	1
Ppdpf	0.000505089	0.471034863	0.187	0.05	1
Fermt2	0.21470176	0.470608563	0.3	0.244	1
Eva1b	0.035157511	0.467967776	0.183	0.101	1
mt-Nd5	3.02E-07	0.465291	0.909	0.849	0.006267271
Egflam	0.005620591	0.464745817	0.248	0.126	1
Vcam1	0.070485106	0.458933373	0.422	0.336	1
Rsrp1	0.001214441	0.457404331	0.591	0.445	1
Tnfsf12	0.005828983	0.455320852	0.243	0.126	1
Ccnd2	0.01867915	0.453155696	0.387	0.269	1
Adm	0.012606871	0.447092803	0.17	0.076	1
Arpc2	0.000180236	0.445458753	0.704	0.546	1
Cbx5	0.008792383	0.440075032	0.478	0.361	1
Ndufa12	0.001472353	0.436975859	0.291	0.134	1
Pdlim2	0.014482413	0.436511933	0.335	0.218	1
mt-Cytb	4.93E-07	0.434211635	0.939	0.924	0.010249034
Tubb4b	0.002827447	0.433414364	0.27	0.134	1
Pcolce	0.007009602	0.430989518	0.561	0.487	1
Fgf7	0.00929589	0.42313968	0.391	0.269	1
Cebpd	4.92E-05	0.417883109	0.596	0.378	1
Cstb	0.011330907	0.417595083	0.322	0.202	1
Smim4	0.022989681	0.415863774	0.17	0.084	1
Sra1	0.024620678	0.415068913	0.243	0.151	1
Atox1	0.003960843	0.413423892	0.317	0.176	1
Smtn	0.008860509	0.411131943	0.117	0.034	1
Gpc3	0.013892505	0.407665223	0.561	0.479	1
Sfrp1	0.031553325	0.40432412	0.417	0.319	1
Cdkn1c	0.040185902	0.401962879	0.27	0.176	1
0610037L13Rik	0.018873404	0.401378631	0.148	0.067	1
Snx27	0.013245831	0.401093527	0.122	0.042	1
Zc3h15	0.085949456	0.398758555	0.304	0.227	1
Lamtor5	0.032467341	0.397946748	0.213	0.126	1
Irf2bp2	0.03222275	0.395875612	0.33	0.235	1
Igfbp4	0.22342429	0.394282178	0.561	0.555	1
Tsc22d1	0.01737252	0.393769982	0.196	0.101	1
Myl9	0.016604003	0.392443905	0.2	0.101	1
Lgals9	0.009168614	0.391912236	0.265	0.151	1
Col3a1	0.00014954	0.388833125	0.883	0.857	1
Ly6a	0.071155843	0.388328238	0.517	0.437	1
Pdgfrb	0.211022069	0.387067771	0.135	0.092	1
App	0.000272341	0.386652265	0.883	0.849	1
Safb	0.026315333	0.383244867	0.178	0.092	1
Vegfd	0.032569732	0.382631723	0.309	0.21	1
Dynll1	0.017361812	0.382588446	0.574	0.471	1
Prkar1a	0.172644213	0.381786007	0.3	0.252	1
Coq10b	0.064673597	0.37934849	0.174	0.101	1
Nr4a2	0.052117746	0.379101397	0.122	0.059	1
6030408B16Rik	0.013854267	0.377769459	0.148	0.059	1
Prnp	0.020633799	0.377667472	0.37	0.252	1
mt-Nd4	1.47E-07	0.376787263	0.961	0.941	0.003046228
Pcdh18	0.192875442	0.376365042	0.13	0.084	1
Marc2	0.046956024	0.375377126	0.157	0.084	1
Naxd	0.076673008	0.372888741	0.157	0.092	1
Cpeb4	0.027678931	0.372522704	0.143	0.067	1
Hexa	0.055236149	0.371237667	0.304	0.227	1
Adamts1	0.094487923	0.370695603	0.387	0.328	1
Irgm1	0.003040031	0.368972825	0.104	0.017	1
Rala	0.075797631	0.364092889	0.226	0.151	1
Ctbp2	0.003991557	0.363344995	0.157	0.05	1
Gmfg	0.099303734	0.36098942	0.13	0.076	1
Tmem176b	0.032413548	0.360984834	0.626	0.597	1
Zfyve9	0.032550016	0.360899004	0.109	0.042	1
Snrpc	0.010437361	0.360869824	0.243	0.134	1
Ctgf	0.014979778	0.36061798	0.157	0.067	1
Atp5d	0.00901006	0.359335815	0.378	0.252	1
Cnn2	0.002867879	0.359322106	0.426	0.252	1
Bzw2	0.010090703	0.356366218	0.113	0.034	1
Psmd13	0.343623468	0.356145697	0.152	0.126	1
Xaf1	0.032983737	0.353542507	0.13	0.059	1
Nr4a3	0.023670735	0.351385502	0.113	0.042	1
Zfhx3	0.18593404	0.350836258	0.217	0.168	1
Ifitm3	9.07E-05	0.350323146	0.891	0.765	1
Tuba1b	0.012472438	0.348390319	0.643	0.588	1
Myo10	0.018176927	0.348373364	0.117	0.042	1
Pltp	0.005624883	0.348260388	0.43	0.294	1
Serpine2	0.02022703	0.348082179	0.504	0.403	1
Angpt1	0.391511595	0.346947765	0.357	0.319	1
P4ha1	0.034141424	0.346371186	0.252	0.16	1
Maob	0.006207243	0.34596687	0.243	0.118	1
Ccnd1	0.135423758	0.34509351	0.178	0.118	1
Mrpl4	0.102921557	0.344737964	0.148	0.092	1
Ncoa7	0.041141568	0.343974934	0.257	0.168	1
Cnn3	0.035874473	0.339485034	0.252	0.16	1
Cnih4	0.018288683	0.33841693	0.183	0.092	1
Fas	0.053658861	0.338262465	0.157	0.084	1
Rnf11	0.072651022	0.336454826	0.291	0.21	1
Ppt1	0.323511641	0.336240131	0.243	0.21	1
Mtdh	0.007718788	0.336189876	0.67	0.588	1
Eif4e3	0.035394873	0.334785965	0.222	0.134	1
Podn	0.236224963	0.334362552	0.27	0.227	1
Zkscan1	0.040482667	0.334102319	0.139	0.067	1
Sec11a	0.075187304	0.333051203	0.257	0.176	1
Tcp1	0.121287533	0.332685611	0.165	0.109	1
Fam98b	0.029420329	0.332628984	0.187	0.101	1
Eif4a3	0.086506909	0.332434166	0.204	0.134	1
Tubb2a	0.209349574	0.332340243	0.148	0.109	1
Sparc	0.002024175	0.331805606	0.926	0.958	1
Ndufb6	0.045728856	0.331247786	0.283	0.193	1
Phldb2	0.051571863	0.330572138	0.243	0.16	1
Safb2	0.105413881	0.330257553	0.139	0.084	1
Actb	5.55E-07	0.329532676	1	1	0.011524694
Ces1d	0.173721538	0.329366931	0.287	0.218	1
Mydgf	0.435517276	0.326977355	0.204	0.185	1
Cyb5a	0.10113363	0.326236998	0.457	0.395	1
Nfkb2	0.001150876	0.325401879	0.148	0.034	1
Tspan11	0.049944124	0.325382062	0.2	0.118	1
Eif1a	0.250401445	0.325155363	0.235	0.185	1
Rps27l	0.08285028	0.324831923	0.465	0.395	1
Tmem14c	0.143362955	0.324756091	0.213	0.16	1
Serpinf1	0.224692945	0.32464136	0.357	0.311	1
Actr10	0.109382575	0.323601543	0.161	0.101	1
Anxa1	0.140695033	0.323107617	0.343	0.286	1
Acp1	0.018967988	0.322729484	0.2	0.101	1
Ppp2r1a	0.124780747	0.322557409	0.248	0.185	1
Thbs1	0.019071205	0.321720185	0.343	0.235	1
Mmp23	0.02389906	0.320458656	0.196	0.101	1
Cox17	0.168137658	0.320411351	0.191	0.143	1
Ctsl	0.075846398	0.319299605	0.804	0.782	1
Arhgap29	0.066652814	0.31925097	0.296	0.202	1
Ppp2r3a	0.032281236	0.319119756	0.161	0.076	1
Mfap2	0.027701218	0.318889057	0.265	0.168	1
Copb1	0.032011756	0.317924597	0.352	0.244	1
Pkn2	0.112453366	0.317873969	0.413	0.336	1
Cox8a	0.084207776	0.315938915	0.517	0.454	1
Ifi27l2a	0.189096938	0.315602924	0.591	0.571	1
Pmpcb	0.097366732	0.315469379	0.109	0.059	1
Cttnbp2nl	0.052929519	0.314573034	0.152	0.084	1
Clns1a	0.028240588	0.313299923	0.17	0.084	1
Psma4	0.021403562	0.313051332	0.339	0.218	1
Coro1b	0.019965228	0.311907422	0.348	0.227	1
Bms1	0.050571183	0.311547589	0.113	0.05	1
Cd74	0.561399218	0.311319945	0.757	0.748	1
Hacd4	0.061005949	0.310837744	0.109	0.05	1
Emg1	0.190135464	0.310641568	0.135	0.092	1
Pdpn	0.007987619	0.310473424	0.204	0.092	1
Col1a1	0.022900073	0.309824777	0.757	0.756	1
Yy1	0.173679415	0.309711483	0.209	0.16	1
Tial1	0.083795231	0.308517438	0.135	0.076	1
Id3	0.302080552	0.308328158	0.543	0.538	1
Actn4	0.145079395	0.308304588	0.222	0.16	1
Sh3glb1	0.011426173	0.307768458	0.626	0.529	1
Zcchc6	0.15957416	0.307427895	0.313	0.261	1
Psmd6	0.233764543	0.307421913	0.139	0.101	1
Maff	0.057718829	0.307169539	0.217	0.143	1
Tm4sf1	0.172647978	0.306678623	0.209	0.151	1
Pmm1	0.080320408	0.306098063	0.191	0.118	1
N4bp2l2	0.057185913	0.305580465	0.209	0.126	1
Fdx1	0.178648892	0.305049998	0.109	0.067	1
Vps29	0.034973348	0.304860606	0.174	0.092	1
Mrpl30	0.053571793	0.304540829	0.196	0.118	1
Kcne4	0.068158364	0.304425495	0.183	0.109	1
Cers4	0.04849714	0.30402505	0.113	0.05	1
Ucp2	0.07179154	0.303858477	0.352	0.269	1
Nucks1	0.052087741	0.302908096	0.583	0.563	1
Wwtr1	0.030985891	0.302802307	0.243	0.151	1
Nudc	0.160981208	0.302372438	0.157	0.109	1
Slirp	0.090877338	0.301958656	0.226	0.151	1
Dhrs7	0.356804937	0.301121695	0.213	0.185	1
Itm2b	0.00145397	0.300038669	0.917	0.857	1
Psmb6	0.051734926	0.299628464	0.304	0.21	1
Sod3	0.041930998	0.299433209	0.722	0.697	1
Nenf	0.106902017	0.299411563	0.426	0.353	1
Rarres2	0.011388488	0.299057317	0.63	0.521	1
Olfm1	0.022136111	0.298663001	0.183	0.092	1
Dnajb4	0.067705825	0.29751856	0.296	0.21	1
Ran	0.077373885	0.297391618	0.274	0.193	1
Prss23	0.270706135	0.296499017	0.139	0.101	1
Snrpd2	0.06794763	0.296027168	0.248	0.168	1
Mia2	0.258434458	0.295922662	0.37	0.336	1
Stk3	0.023757896	0.295699958	0.126	0.05	1
Rnaseh2c	0.41183222	0.295141339	0.126	0.101	1
Trim30a	0.026295176	0.29493333	0.278	0.176	1
Snrpg	0.027814284	0.293785078	0.491	0.387	1
Eif3d	0.195196437	0.293156355	0.278	0.227	1
Smoc2	0.098704519	0.293114538	0.23	0.151	1
Cpne8	0.099324433	0.292290855	0.135	0.076	1
Cxcl2	0.660223426	0.291514556	0.13	0.118	1
Hmgn1	0.027378993	0.291349495	0.557	0.479	1
Nrbp1	0.137083248	0.290277308	0.104	0.059	1
Mrps17	0.068563395	0.290213631	0.109	0.05	1
Pum3	0.059138651	0.290208852	0.213	0.134	1
Smn1	0.737331418	0.289672182	0.143	0.134	1
Mat2a	0.065578302	0.289114005	0.335	0.244	1
Gm4617	0.062053116	0.289086405	0.265	0.185	1
Nono	0.308135853	0.289062185	0.183	0.143	1
Tm7sf3	0.063842838	0.288953023	0.191	0.118	1
Atp6ap2	0.11762205	0.286414506	0.296	0.227	1
Kif1b	0.127449213	0.284849374	0.296	0.235	1
Glmp	0.022144963	0.284739758	0.217	0.118	1
Arl5a	0.107776651	0.28471474	0.117	0.067	1
Ctsz	0.052256339	0.284483832	0.413	0.311	1
mt-Nd2	0.000763536	0.283946453	0.957	0.95	1
Adgrg2	0.07337839	0.28343492	0.139	0.076	1
Gtf2a2	0.116283946	0.282046023	0.109	0.059	1
Gnai1	0.017282441	0.281289625	0.143	0.059	1
Usmg5	0.124973485	0.281279762	0.378	0.328	1
Itga8	0.555209704	0.281187683	0.348	0.336	1
Naxe	0.136493318	0.280796179	0.161	0.109	1
Ecm1	0.375091161	0.280639478	0.357	0.328	1
Zfr	0.409942593	0.280119417	0.3	0.277	1
Pdia3	0.000667723	0.280007169	0.796	0.681	1
Tvp23b	0.078317789	0.279810957	0.113	0.059	1
Nf1	0.068147894	0.278655936	0.117	0.059	1
Lman1	0.040163752	0.278511668	0.439	0.345	1
Rcn3	0.530601659	0.278508423	0.391	0.387	1
Abca9	0.07053115	0.277547247	0.139	0.076	1
Gng11	0.724373789	0.277360196	0.361	0.37	1
Ate1	0.078146995	0.277172821	0.126	0.067	1
Cfb	0.007290587	0.277068129	0.135	0.042	1
Tpm1	0.192470858	0.276776424	0.443	0.403	1
Prkag1	0.077625255	0.276427682	0.104	0.05	1
Abcd2	0.070644345	0.275823685	0.174	0.101	1
Nr4a1	0.21384668	0.275779825	0.5	0.462	1
Timm17a	0.053027863	0.275719339	0.187	0.109	1
Csad	0.268569311	0.275310099	0.122	0.084	1
Mapre1	0.239362587	0.274983915	0.287	0.235	1
Pam	0.095877881	0.274907532	0.67	0.639	1
Tbca	0.211529063	0.274640931	0.348	0.294	1
Clic1	0.225569514	0.274630951	0.365	0.311	1
C4b	0.020968437	0.274622324	0.591	0.471	1
Il11ra1	0.181292092	0.274571538	0.243	0.185	1
Ptpn11	0.444150194	0.274458883	0.183	0.16	1
Eif2s1	0.179211788	0.274304919	0.148	0.101	1
Gnpda2	0.042070337	0.274285936	0.117	0.05	1
Rnf7	0.10884501	0.274232721	0.217	0.151	1
Gsk3b	0.201612301	0.273786814	0.417	0.378	1
Med19	0.074105807	0.273565594	0.117	0.059	1
Ndufb7	0.037025988	0.273474344	0.296	0.193	1
Far1	0.028777872	0.273190713	0.17	0.084	1
Cst3	0.002152634	0.273136141	0.917	0.899	1
Fkbp1a	0.11997822	0.273118655	0.387	0.303	1
Atp6v1a	0.159091775	0.273074623	0.304	0.252	1
Sltm	0.660586092	0.273035699	0.326	0.328	1
Aox3	0.094023727	0.272570387	0.113	0.059	1
Creb3l1	0.127175703	0.272167372	0.196	0.134	1
Ginm1	0.06312037	0.27176296	0.352	0.269	1
Ssr4	0.107249153	0.271624142	0.283	0.218	1
Spp1	0.153357872	0.271391406	0.104	0.059	1
Abce1	0.193506599	0.270891638	0.135	0.092	1
Heyl	0.076424552	0.270858897	0.117	0.059	1
Ndufab1	0.386626021	0.270305422	0.2	0.168	1
Ing1	0.37820549	0.269974035	0.165	0.134	1
Tmed7	0.103585984	0.269706347	0.191	0.126	1
Cd200	0.043735416	0.269454379	0.104	0.042	1
Sdc4	0.539020839	0.269435579	0.435	0.462	1
Slc25a5	0.053678106	0.26832827	0.552	0.487	1
Grasp	0.039597512	0.268311855	0.13	0.059	1
Dnajc19	0.013445453	0.267468101	0.187	0.084	1
Bcl2a1b	0.202379513	0.267341263	0.126	0.084	1
Ndufb3	0.073704905	0.267102126	0.257	0.176	1
Osbpl1a	0.064959747	0.266615393	0.122	0.059	1
Fxyd1	0.137865867	0.266222583	0.622	0.58	1
Ifngr1	0.210164913	0.265992559	0.387	0.345	1
Nexn	0.05455199	0.265866239	0.417	0.319	1
Srp14	0.04833455	0.265361119	0.357	0.252	1
Mpp5	0.018707789	0.264562743	0.143	0.059	1
Ece1	0.065054685	0.263878638	0.287	0.202	1
Itpripl2	0.185495264	0.263371456	0.226	0.168	1
Aldoa	0.051020892	0.263014538	0.452	0.353	1
Keap1	0.450152835	0.262948555	0.213	0.185	1
Selenom	0.081131783	0.262773095	0.348	0.269	1
Mrpl12	0.126357795	0.261542663	0.126	0.076	1
Cd63	0.100069753	0.261337973	0.691	0.664	1
Psma2	0.135144692	0.261060955	0.413	0.336	1
Usp8	0.062597634	0.260343854	0.23	0.151	1
Rhoa	0.034484945	0.260245686	0.6	0.504	1
Ap2a2	0.169372897	0.259812795	0.23	0.176	1
Ly6e	0.020676912	0.259752671	0.696	0.63	1
Sparcl1	0.000822124	0.259527976	0.943	0.924	1
Eef1d	0.354058947	0.258478674	0.243	0.21	1
Lmna	0.186317111	0.258392527	0.322	0.261	1
Slc25a4	0.208210682	0.258016147	0.535	0.521	1
Arhgap1	0.0219951	0.257889957	0.117	0.042	1
Serping1	0.016527749	0.257865118	0.848	0.832	1
Acbd3	0.197619318	0.257813768	0.287	0.235	1
Lrrc32	0.028411779	0.257492021	0.148	0.067	1
Cd82	0.381018936	0.257015506	0.257	0.235	1
Tmem9	0.270571171	0.256892384	0.117	0.084	1
Vcan	0.330766736	0.256256791	0.27	0.227	1
Bace2	0.043021971	0.255705032	0.139	0.067	1
Snrpd3	0.096769722	0.255481254	0.322	0.252	1
Golgb1	0.574427648	0.255194217	0.326	0.319	1
Fmc1	0.234903751	0.25494694	0.143	0.101	1
Trim2	0.484838395	0.254540393	0.113	0.092	1
Susd6	0.122244732	0.253833593	0.243	0.176	1
Fkbp2	0.217959828	0.253693945	0.274	0.218	1
Spryd3	0.192562613	0.253368119	0.109	0.067	1
Cd2ap	0.432454443	0.252658971	0.348	0.319	1
Ppp1r11	0.106161801	0.25254301	0.122	0.067	1
Rybp	0.111177952	0.252508402	0.109	0.059	1
1110008F13Rik	0.046507597	0.252463827	0.148	0.076	1
Serpinb9	0.00718352	0.252392379	0.148	0.05	1
Mgp	0.017330526	0.252215693	0.943	0.966	1
Ndufc1	0.272473143	0.25199304	0.313	0.277	1
Fam174a	0.417557864	0.251774934	0.126	0.101	1
Ms4a4d	0.199667525	0.251488158	0.37	0.319	1
Dctn2	0.146197729	0.251475864	0.191	0.134	1
Arid4a	0.056407401	0.251106649	0.287	0.193	1
0610012G03Rik	0.096630112	0.250359555	0.143	0.084	1
Emc7	0.298501395	0.250208979	0.291	0.252	1
Diaph1	0.042253879	-0.250066725	0.148	0.235	1
Myh10	0.102563949	-0.250095832	0.309	0.378	1
Pxk	0.010546835	-0.25021829	0.078	0.168	1
Brd4	0.011761515	-0.250453033	0.239	0.37	1
Ftl1	0.0035526	-0.250522132	0.643	0.79	1
Trove2	0.249503683	-0.250556783	0.143	0.185	1
Rgs10	0.00340624	-0.25083329	0.052	0.143	1
Ifi203	0.171281293	-0.251121012	0.287	0.345	1
Atad2	0.012313042	-0.251502474	0.074	0.16	1
Csgalnact2	0.332690411	-0.251683796	0.117	0.151	1
Clk1	0.014978197	-0.251755791	0.278	0.403	1
Arap2	0.10824753	-0.252356976	0.083	0.134	1
Oxct1	0.092867979	-0.252780276	0.313	0.395	1
Zmynd11	0.01974584	-0.253563112	0.209	0.328	1
Mkrn2	0.005659752	-0.254629185	0.03	0.101	1
Plcxd3	0.189234373	-0.254828235	0.07	0.109	1
Gbp3	0.19666753	-0.255510588	0.078	0.118	1
Sp100	0.011181343	-0.255887873	0.183	0.303	1
Dnajc13	0.347258837	-0.255991828	0.074	0.101	1
Gm16580	0.005901531	-0.256197421	0.078	0.176	1
Nop53	0.010602662	-0.256275299	0.313	0.454	1
Rps5	0.006636932	-0.256427806	0.826	0.924	1
Prcp	0.05214879	-0.256799312	0.065	0.126	1
Ppp2r5e	0.079542285	-0.25738121	0.113	0.176	1
Dtx4	0.154691752	-0.257567937	0.096	0.143	1
Eif4g2	0.043973328	-0.25769334	0.361	0.462	1
Stat3	0.048827369	-0.258503322	0.23	0.336	1
CT010467.1	3.02E-05	-0.259092857	0.548	0.773	0.627699049
Cirbp	0.028998856	-0.259788128	0.183	0.277	1
Rac1	0.035785963	-0.259966809	0.287	0.378	1
Plin2	0.033956581	-0.260077411	0.143	0.235	1
Hnrnpa1	0.056443312	-0.260368548	0.165	0.244	1
Plk2	0.006989462	-0.260394209	0.061	0.151	1
Trf	0.018672947	-0.26082282	0.135	0.235	1
Cep57	0.002947411	-0.261100142	0.061	0.16	1
Pum1	0.03476244	-0.261315688	0.143	0.227	1
Rif1	0.015826441	-0.261347916	0.126	0.227	1
Tmem259	0.010687651	-0.261803426	0.061	0.143	1
Sftpc	4.14E-16	-0.262249855	0.665	0.958	8.61E-12
Hspe1	0.021403315	-0.262815576	0.322	0.445	1
5730455P16Rik	0.000914082	-0.262996501	0.065	0.185	1
Ppil2	0.027180422	-0.263082033	0.052	0.118	1
Zmat2	0.019174771	-0.26376363	0.27	0.395	1
Nap1l1	0.002294723	-0.263783541	0.526	0.723	1
Trim26	0.097366826	-0.263834753	0.074	0.126	1
Btg1	0.077540976	-0.263908095	0.47	0.546	1
Fam13b	0.012022852	-0.264919313	0.052	0.126	1
Irf1	0.288238619	-0.26493206	0.1	0.134	1
Tle4	0.159476165	-0.26493253	0.087	0.134	1
Arl6ip5	0.008508405	-0.26628165	0.191	0.311	1
Gm9118	0.004071808	-0.266410714	0.065	0.16	1
Nbr1	0.061026005	-0.266898319	0.083	0.143	1
Uhrf2	0.026492172	-0.267372765	0.078	0.151	1
Rplp2	9.80E-05	-0.269431726	0.857	0.975	1
Emsy	0.097366826	-0.269944591	0.074	0.126	1
Gm10736	0.000837956	-0.270253568	0.565	0.706	1
H2-Q7	0.027784134	-0.270260659	0.178	0.277	1
Rpl38	0.003852811	-0.270530946	0.787	0.882	1
Hagh	0.002772811	-0.271105411	0.026	0.101	1
Rpl36a	0.005035555	-0.271333665	0.657	0.748	1
Gm3511	0.022281303	-0.271561081	0.209	0.319	1
Ptpn6	0.049952402	-0.272014858	0.1	0.168	1
Rsl1d1	0.006846545	-0.272169018	0.183	0.311	1
Srpr	0.07579097	-0.272509043	0.409	0.504	1
Mfap1a	0.028538939	-0.272533892	0.091	0.168	1
Ash1l	0.080261213	-0.273105341	0.357	0.437	1
Usp3	0.009817145	-0.273331779	0.078	0.168	1
Aspn	0.9652789	-0.274115458	0.226	0.227	1
Rpl27a	0.003545987	-0.274885787	0.657	0.824	1
Nol7	0.4419049	-0.276091974	0.37	0.387	1
Rps6	0.011324292	-0.276485195	0.43	0.58	1
Tmcc3	0.249970675	-0.276711172	0.178	0.218	1
Gbp7	0.130494331	-0.276833671	0.187	0.252	1
Taf15	0.001086879	-0.277244817	0.039	0.134	1
Flna	0.031936954	-0.277429252	0.27	0.37	1
Gm6136	0.028537799	-0.277594551	0.443	0.529	1
Eif4e2	0.099354461	-0.277865677	0.083	0.134	1
Mier1	0.173174285	-0.278269203	0.278	0.328	1
Gm10073	0.024596467	-0.278425441	0.161	0.261	1
Eef1a1	0.001070916	-0.280733059	0.826	0.874	1
Arhgap45	0.118592799	-0.280994131	0.091	0.143	1
Dpm2	0.095261114	-0.28145216	0.061	0.109	1
Klf6	0.10656166	-0.281897874	0.517	0.563	1
Otud1	0.000432695	-0.282234872	0.017	0.101	1
Chfr	0.054458363	-0.282491847	0.048	0.101	1
Fundc1	0.036677539	-0.282770155	0.1	0.176	1
Rab6b	0.041456092	-0.284019673	0.07	0.134	1
Bckdha	0.016393248	-0.284672811	0.061	0.134	1
Jmjd1c	0.122243177	-0.285318932	0.148	0.21	1
Gm10275	0.015998858	-0.285995388	0.148	0.252	1
Itgb5	0.005140909	-0.286096546	0.152	0.277	1
Tns3	0.034992996	-0.286145818	0.2	0.294	1
Rps14	0.000101171	-0.287280693	0.839	0.891	1
Stk17b	0.006666965	-0.288099904	0.191	0.328	1
Emc10	0.030244648	-0.288289948	0.174	0.269	1
Kansl1	0.000448613	-0.288338013	0.048	0.16	1
Rc3h2	0.043743858	-0.288912662	0.052	0.109	1
Gadd45b	0.041272343	-0.289366561	0.196	0.294	1
Tfdp2	0.186881189	-0.289817839	0.07	0.109	1
Apc	0.196792503	-0.289980039	0.217	0.269	1
Pitpnc1	4.55E-05	-0.29018921	0.039	0.168	0.944945299
Phlda1	0.02733361	-0.292665237	0.491	0.58	1
Gmps	0.04859436	-0.293125505	0.1	0.168	1
Ogdh	0.046855208	-0.293294524	0.178	0.269	1
Hivep2	0.005479388	-0.293800671	0.074	0.168	1
Bach2	0.021782479	-0.293891774	0.061	0.134	1
Wfdc2	0.005741657	-0.2944414	0.061	0.151	1
Rpl7	0.000120713	-0.29556609	0.783	0.882	1
Abca8a	0.008274432	-0.295695449	0.37	0.513	1
Col16a1	0.137010529	-0.295741207	0.122	0.176	1
Sept1	0.018662137	-0.296131101	0.078	0.16	1
Psme4	0.180189588	-0.296143481	0.126	0.176	1
Huwe1	0.045706361	-0.296179423	0.191	0.277	1
Myc	0.005678571	-0.29716616	0.035	0.109	1
Bod1l	0.060584479	-0.297227522	0.309	0.387	1
H2-DMb2	0.078250289	-0.297989861	0.083	0.143	1
Ddx46	0.033328059	-0.298191868	0.2	0.294	1
Zfp36l2	0.011721821	-0.299876838	0.178	0.294	1
Rpl35a-ps6	0.001410112	-0.299998493	0.135	0.277	1
Arhgdib	0.008462171	-0.300109107	0.213	0.345	1
Chmp3	0.066429513	-0.301305712	0.248	0.336	1
Cdkn1b	0.119849531	-0.301701935	0.17	0.227	1
Eif3e	0.027281209	-0.301760549	0.322	0.42	1
Pdgfra	0.007012721	-0.301802947	0.357	0.504	1
Smad5	0.00447847	-0.301872981	0.083	0.185	1
Tmod3	0.18079989	-0.301895796	0.226	0.277	1
Pou2f2	0.401153583	-0.302053925	0.091	0.118	1
Slco2b1	0.027397273	-0.30227652	0.091	0.168	1
Rps24-ps3	0.092237528	-0.304025187	0.122	0.185	1
Camk2d	0.006985871	-0.304025482	0.143	0.261	1
B4galt1	0.010207959	-0.304041029	0.161	0.269	1
Gm12346	0.00109776	-0.30498027	0.113	0.252	1
Pim1	0.04378503	-0.306679877	0.2	0.294	1
Ppp6r1	0.034512327	-0.306951824	0.057	0.118	1
Akap9	0.037712187	-0.307091006	0.161	0.244	1
Hmgn2	0.000663056	-0.307109148	0.061	0.176	1
Eif3h	0.10759506	-0.308767259	0.291	0.353	1
Il6ra	0.220520419	-0.30964394	0.117	0.16	1
Rps11-ps1	0.011512323	-0.309738936	0.126	0.227	1
Usp22	0.244809557	-0.310822025	0.07	0.101	1
Txnip	0.022830113	-0.310986205	0.352	0.454	1
Rps8	8.21E-05	-0.311123646	0.843	0.924	1
Prrc2b	0.09098696	-0.314983746	0.17	0.235	1
Dpp7	0.00821425	-0.315357704	0.087	0.185	1
Dlst	0.014728306	-0.315751422	0.052	0.126	1
H2afy	0.090337295	-0.315973295	0.222	0.294	1
Enah	0.038569084	-0.315978029	0.096	0.168	1
Itga4	0.015404087	-0.316690555	0.083	0.168	1
Ltb	0.017420065	-0.317799389	0.083	0.168	1
Igha	0.955331573	-0.318302162	0.2	0.202	1
Chd7	0.005093054	-0.319220089	0.035	0.109	1
Rpl36a-ps2	0.001277931	-0.319386622	0.083	0.202	1
Rpl5	8.33E-05	-0.319502948	0.717	0.832	1
Washc2	0.265330414	-0.319728864	0.122	0.16	1
Chkb	0.002567886	-0.320053912	0.026	0.101	1
Abhd13	0.005773852	-0.320108749	0.035	0.109	1
Krt79	0.001303518	-0.322923308	0.026	0.109	1
Fus	0.017768203	-0.323413369	0.217	0.328	1
Gm4759	0.009705052	-0.323498499	0.1	0.202	1
Otulin	0.073888681	-0.326170065	0.113	0.176	1
Tram1	0.001397816	-0.326873523	0.296	0.462	1
Zcchc11	0.012127856	-0.327099581	0.222	0.345	1
Kdm6a	0.002530454	-0.328117343	0.035	0.118	1
Dpysl2	0.043895043	-0.330704535	0.278	0.37	1
Ier5	0.0670402	-0.331345083	0.191	0.269	1
Atp1a2	0.006052429	-0.334442254	0.309	0.429	1
Cand1	0.027547815	-0.335378841	0.061	0.126	1
mt-Rnr2	8.12E-08	-0.335605513	1	1	0.001686436
Impad1	0.081309986	-0.335724873	0.17	0.235	1
Tprgl	0.039699767	-0.336173001	0.213	0.303	1
1700025G04Rik	0.011746256	-0.336976682	0.139	0.244	1
Zfp292	0.063123895	-0.337879771	0.161	0.235	1
Slc43a3	0.00821089	-0.338303683	0.526	0.655	1
Pcgf5	0.008365804	-0.338540491	0.065	0.151	1
Gm14303	0.005209729	-0.339302378	0.261	0.395	1
Rpsa	0.000108224	-0.339475269	0.839	0.924	1
Srpk2	0.118252812	-0.339821381	0.191	0.252	1
Tpt1	3.37E-05	-0.340044174	0.852	0.95	0.699514507
Rps24	4.91E-05	-0.341175205	0.9	0.958	1
U2af2	0.001788692	-0.342921677	0.048	0.143	1
Rps21	1.44E-05	-0.342924233	0.817	0.966	0.300103168
Atg12	0.007385707	-0.343096829	0.052	0.134	1
Dnm2	0.032058539	-0.343355978	0.1	0.176	1
Impa1	0.000873339	-0.344232488	0.052	0.16	1
Foxp1	0.003257473	-0.344844689	0.27	0.403	1
Arl4a	0.297238697	-0.346802831	0.122	0.151	1
Ap3d1	0.005850137	-0.348552987	0.222	0.345	1
Gm4956	0.026938375	-0.34873348	0.109	0.193	1
Calcoco1	0.01775568	-0.352723653	0.039	0.101	1
Rnasel	0.001927684	-0.356682089	0.039	0.126	1
Sidt2	0.001422587	-0.358368258	0.065	0.176	1
Nav1	0.010204353	-0.358808458	0.283	0.412	1
Rgs1	0.107514964	-0.360603468	0.165	0.235	1
Maf	0.011435507	-0.360659235	0.409	0.529	1
Btla	0.001155449	-0.361070211	0.022	0.101	1
Gm13588	5.16E-05	-0.361230351	0.07	0.218	1
Ecm2	0.048375851	-0.362325772	0.265	0.37	1
Cfh	0.109762241	-0.363047832	0.778	0.79	1
Dnajc5	0.066358051	-0.365227455	0.143	0.218	1
Klf2	0.001486582	-0.365487586	0.448	0.622	1
Bbx	0.001446888	-0.366666606	0.109	0.235	1
1-Mar	0.162869794	-0.367768936	0.083	0.126	1
AU020206	0.000453396	-0.368060561	0.074	0.202	1
Gsn	0.000524211	-0.371453173	0.939	0.992	1
Col15a1	0.328596648	-0.374505718	0.187	0.218	1
Ccni	0.004522048	-0.376475401	0.352	0.487	1
Cybb	0.030278202	-0.377986716	0.152	0.235	1
Tgfbr3	0.307670079	-0.378381344	0.196	0.227	1
Dazap2	0.007471347	-0.378625062	0.278	0.412	1
Hnrnpa0	0.004709391	-0.381378069	0.23	0.37	1
Fosb	0.0393681	-0.383508307	0.117	0.193	1
Jchain	0.214978971	-0.384444442	0.091	0.134	1
Gm20481	1.97E-05	-0.385955939	0.017	0.126	0.408893112
Nampt	0.006474439	-0.387300371	0.048	0.126	1
Cd22	0.00047087	-0.387596792	0.026	0.118	1
Rps12	1.71E-05	-0.387791329	0.791	0.899	0.354165021
Ccl5	0.000106154	-0.388047035	0.274	0.487	1
Etv1	0.003400427	-0.388830182	0.078	0.185	1
Prpf39	8.37E-05	-0.388926943	0.039	0.16	1
Galnt15	0.003328208	-0.389060922	0.135	0.252	1
Zfp36	0.006843023	-0.391688603	0.487	0.613	1
Mtf2	0.00882397	-0.392844637	0.109	0.21	1
Trbc2	0.018803158	-0.393428834	0.096	0.185	1
Htra3	0.038664229	-0.400497934	0.291	0.387	1
Csnk1d	0.000685312	-0.401338223	0.057	0.168	1
Dst	0.016232439	-0.401881683	0.235	0.345	1
Man2a1	0.005688015	-0.402896425	0.426	0.546	1
Taf1d	0.000134943	-0.404029429	0.174	0.353	1
Rpl17	6.79E-07	-0.410475642	0.822	0.958	0.014107124
Hspb1	0.005418672	-0.412255665	0.4	0.546	1
Ripor2	4.33E-05	-0.413591729	0.035	0.16	0.899351081
Csrnp1	0.002629944	-0.415518043	0.052	0.143	1
Nkg7	0.000223504	-0.415527754	0.113	0.277	1
Rsrc2	0.000367256	-0.419211207	0.304	0.479	1
Daam1	0.014532279	-0.419935824	0.183	0.294	1
4931406C07Rik	0.000971923	-0.423905517	0.1	0.227	1
Rpl23a	1.36E-06	-0.426024915	0.761	0.908	0.028257067
Ubc	0.001256227	-0.426681908	0.787	0.832	1
Hsp90ab1	4.78E-09	-0.433756051	0.9	0.983	9.93E-05
Rbm22	0.001141351	-0.438289223	0.13	0.269	1
Eef2	1.67E-06	-0.439771273	0.613	0.807	0.034627161
Hspg2	0.013190011	-0.439992289	0.148	0.252	1
Slpi	0.028370112	-0.440780772	0.122	0.21	1
Cmah	0.002779958	-0.442540179	0.065	0.168	1
Ighg2c	0.000457869	-0.445008301	0.035	0.134	1
Chil3	2.98E-06	-0.446082946	0.461	0.681	0.061980021
Coro1a	0.005200197	-0.44671489	0.287	0.42	1
Ighm	0.025384021	-0.451979119	0.23	0.336	1
Inmt	0.000559018	-0.452879086	0.626	0.756	1
Magt1	0.000424403	-0.452931506	0.326	0.513	1
Lamc1	0.001507125	-0.45332424	0.257	0.412	1
Zfp704	0.012188449	-0.463357004	0.052	0.126	1
Tgfbi	0.00142885	-0.498788182	0.183	0.328	1
Tmem248	0.000634607	-0.505714115	0.07	0.185	1
Gm4149	1.27E-05	-0.509979907	0.33	0.555	0.264589739
Enpp3	4.17E-06	-0.514054668	0.026	0.16	0.086666391
Ccl4	0.06831243	-0.52282144	0.057	0.109	1
Lrat	0.000215786	-0.523105021	0.178	0.345	1
Rack1	1.19E-07	-0.528039523	0.574	0.782	0.002466386
C1qbp	5.29E-05	-0.532882988	0.087	0.244	1
Gzma	0.001286763	-0.534402394	0.083	0.21	1
Jun	9.23E-07	-0.553544214	0.743	0.882	0.019172586
Cd69	6.24E-05	-0.555029352	0.078	0.227	1
Gm23935	0.000901727	-0.598160871	0.148	0.294	1
Cbr2	0.000163889	-0.603854494	0.039	0.151	1
Rpl12	1.52E-07	-0.615053534	0.587	0.807	0.003163024
Gm8995	7.27E-05	-0.642662986	0.191	0.37	1
Dnajb1	1.74E-05	-0.662076688	0.174	0.378	0.361608573
Fos	1.10E-08	-0.727515146	0.757	0.866	0.000228973
Hsp90aa1	4.25E-10	-0.729439382	0.717	0.874	8.84E-06
Gm26917	0.007876538	-0.744180657	0.235	0.37	1
Cilp	0.00407018	-0.76670729	0.048	0.134	1
Hspa1a	1.25E-08	-0.835211231	0.496	0.714	0.000260071
Atf3	0.003865179	-0.837860763	0.252	0.387	1
Hbb-bt	1.10E-19	-1.073577747	0.1	0.546	2.28E-15
Hspa1b	8.21E-19	-1.254871167	0.243	0.681	1.71E-14
Hba-a2	1.43E-29	-1.535625868	0.104	0.697	2.98E-25
Hbb-bs	2.50E-31	-1.614542485	0.3	0.882	5.20E-27
Scgb1a1	5.64E-09	-1.626625261	0.478	0.773	0.000117194
Hba-a1	3.25E-31	-1.697106869	0.178	0.773	6.76E-27
