# Supplementary material for: Single-Cell Transcriptome Analysis of Radiation Pneumonitis Mice
Source: Antioxidants (Basel). 2022 Jul 26;11(8):1457. doi: 10.3390/antiox11081457 (PMC9331247; doi:10.3390/antiox11081457)
Supplement: Supplementary file 1 [file antioxidants-11-01457-s001.zip › antioxidants-1782468-supplementary/Supplementary Table S4. Endothelial cell characteristics.xls]

gene_id	p_val	avg_logFC	pct.1	pct.2	p_val_adj
Cdkn1a	2.78E-18	1.77138883	0.75	0.308	5.78E-14
Gm12374	8.42E-16	1.456135466	0.848	0.538	1.75E-11
Igfbp7	2.33E-11	1.2965827	0.69	0.308	4.85E-07
Car4	8.94E-08	1.139712335	0.592	0.308	0.001856746
Prx	1.96E-06	1.060224481	0.418	0.173	0.040656417
Adgrl2	8.16E-06	1.058851108	0.457	0.24	0.169399625
Pmp22	2.57E-07	1.034282582	0.538	0.269	0.005346815
Phlda3	1.31E-07	1.029376022	0.408	0.115	0.002726653
Nhlrc2	3.94E-07	1.013831453	0.511	0.25	0.008184218
Icam1	0.003589596	0.985035679	0.293	0.163	1
Sept4	6.26E-06	0.977251848	0.446	0.202	0.130104008
Ednrb	1.82E-06	0.973092789	0.489	0.212	0.037724264
Ly6c1	4.00E-08	0.925009555	0.81	0.692	0.000830982
Chst1	0.000118708	0.924354185	0.272	0.087	1
Klf4	1.07E-08	0.90273677	0.734	0.481	0.000222779
Edil3	0.000328144	0.898110127	0.207	0.058	1
Rtl8a	0.000299111	0.866435395	0.418	0.25	1
Icam2	1.86E-07	0.863826265	0.712	0.51	0.003862961
Ccnd1	5.81E-07	0.85620412	0.712	0.49	0.01206218
Kdr	5.02E-08	0.844339792	0.799	0.625	0.001043401
Emp2	5.80E-06	0.840805922	0.701	0.51	0.120454372
Anxa3	2.38E-05	0.83575027	0.473	0.26	0.493673036
Cd34	4.63E-06	0.830316524	0.516	0.279	0.096220116
Crip2	8.63E-07	0.827659047	0.69	0.529	0.017934775
Rgs12	0.000103871	0.820326107	0.522	0.346	1
Apln	0.001560176	0.770604912	0.299	0.144	1
Mgll	0.000209593	0.767925253	0.446	0.25	1
Fibin	0.000992902	0.755960861	0.315	0.154	1
Acbd5	9.67E-05	0.747291434	0.326	0.135	1
Col4a1	6.43E-05	0.746444938	0.658	0.481	1
Tuba1a	0.000160203	0.743573159	0.511	0.327	1
Timp3	1.51E-05	0.735303912	0.707	0.51	0.313756503
Tbx3	0.002402304	0.734342727	0.478	0.356	1
Cyth3	0.000104677	0.733503957	0.582	0.452	1
Nectin3	0.002123763	0.721049179	0.283	0.135	1
Clic5	5.42E-05	0.708360728	0.75	0.673	1
Serpine1	0.043634788	0.706451096	0.141	0.067	1
Scn7a	0.000332204	0.706271862	0.614	0.5	1
Kitl	0.000532844	0.704435685	0.592	0.462	1
Tbx2	0.004305976	0.700101805	0.261	0.125	1
Ecm1	0.014138472	0.696034689	0.174	0.077	1
Pcdh1	0.004419461	0.689876529	0.337	0.212	1
Cd151	0.000739507	0.68574048	0.38	0.202	1
Hlx	0.000764999	0.680591392	0.174	0.038	1
Fkbp1a	4.49E-05	0.678938252	0.734	0.654	0.93212777
Nes	0.014133072	0.675695075	0.38	0.269	1
Lmo7	0.003247837	0.674945436	0.239	0.106	1
Ddah1	0.001955366	0.664465959	0.337	0.183	1
Endou	0.000703068	0.662850928	0.158	0.029	1
Col4a2	0.001678248	0.65491874	0.484	0.337	1
App	2.47E-09	0.654843438	0.946	0.875	5.12E-05
Ecscr	0.002290834	0.654151682	0.511	0.385	1
Mtdh	0.000548529	0.649611699	0.62	0.481	1
Tmem204	0.002240522	0.634456115	0.38	0.221	1
Abi3	0.030324186	0.63127644	0.223	0.135	1
Emilin1	0.021326611	0.625486025	0.168	0.077	1
Exoc4	0.004524277	0.62510383	0.239	0.115	1
Vcl	0.00100173	0.62480364	0.435	0.279	1
Bicd2	0.00449365	0.624637842	0.277	0.144	1
Pcolce2	0.01143082	0.621267645	0.114	0.029	1
Clu	0.004844389	0.619843823	0.348	0.192	1
Galnt18	0.001812555	0.611784756	0.359	0.212	1
Phlda1	0.022708348	0.61028507	0.283	0.183	1
Mgst3	0.005965801	0.609517665	0.228	0.106	1
Klf2	2.77E-08	0.608870499	0.87	0.721	0.000575825
Trib2	0.001106467	0.60464793	0.38	0.212	1
Rap1a	0.000942314	0.603850976	0.473	0.298	1
Raly	0.006473608	0.594382083	0.277	0.154	1
Stmn2	0.000805359	0.592432745	0.5	0.327	1
Ifngr2	0.001141983	0.590763481	0.207	0.067	1
Sdc3	0.045376532	0.588832099	0.152	0.077	1
Gdf15	0.065714171	0.580989956	0.185	0.106	1
Plaur	0.015396587	0.576995607	0.158	0.067	1
Raph1	0.002420388	0.571378393	0.217	0.077	1
Tppp3	0.033074263	0.56894561	0.228	0.135	1
Olfml2a	0.022401326	0.56477443	0.13	0.048	1
Zfhx3	0.016041265	0.556234599	0.277	0.163	1
Cx3cl1	0.079600061	0.556149325	0.163	0.096	1
Tns3	0.114622483	0.55523939	0.174	0.115	1
Csgalnact1	0.002295182	0.554527728	0.245	0.106	1
Pon2	0.014457643	0.553410792	0.234	0.125	1
Galnt1	0.109882245	0.552702664	0.283	0.221	1
Cttnbp2nl	0.02108834	0.551269691	0.255	0.154	1
Atp6v0b	0.019860853	0.55091233	0.332	0.231	1
Bcam	0.029215225	0.550740547	0.353	0.26	1
Rcbtb2	0.007492585	0.546138839	0.12	0.029	1
Dnm1l	0.000821679	0.545192038	0.321	0.154	1
Cldn5	4.49E-05	0.544821799	0.848	0.779	0.932947918
Aard	0.008411085	0.541892166	0.147	0.048	1
Nrp1	0.001564728	0.54016451	0.739	0.663	1
Cdkn2b	0.005730512	0.53895375	0.158	0.048	1
Tmem176a	0.004911987	0.53819199	0.462	0.337	1
Id1	0.021713628	0.538187114	0.239	0.135	1
Agfg1	0.010768624	0.536541224	0.326	0.212	1
Egfl7	0.002099944	0.536273003	0.647	0.567	1
Pxdn	0.021713522	0.536054041	0.223	0.125	1
Gngt2	0.01226515	0.530737587	0.375	0.25	1
Gapdh	0.024286532	0.527816987	0.418	0.327	1
Slc15a3	0.068465918	0.527194834	0.168	0.096	1
Pdgfb	0.054503982	0.52488657	0.239	0.163	1
Sema6a	0.057323957	0.524459383	0.386	0.298	1
Samd4b	0.006625851	0.522532708	0.136	0.038	1
Nid1	0.018551849	0.519577901	0.255	0.144	1
Hopx	0.031401372	0.519445084	0.37	0.279	1
Rab11a	0.000140596	0.517483697	0.451	0.25	1
Dync1i2	0.006752739	0.511310374	0.467	0.346	1
Ly6a	3.23E-05	0.510741536	0.864	0.856	0.67094137
Marcks	0.000734592	0.508362739	0.652	0.548	1
Prelid1	0.058122858	0.507980252	0.201	0.125	1
Tspan13	0.000603322	0.502932387	0.793	0.779	1
Gng5	0.01369107	0.502657949	0.386	0.269	1
Ear2	0.582995379	0.498147891	0.179	0.163	1
Stip1	0.073214258	0.498053259	0.141	0.077	1
Grb14	0.034615648	0.496272208	0.109	0.038	1
Plscr3	0.026222555	0.495204048	0.255	0.154	1
Map1b	0.251191827	0.494884241	0.125	0.087	1
Cpeb4	0.026558633	0.494511747	0.152	0.067	1
Tmbim1	0.01537693	0.492681657	0.304	0.183	1
Calm1	1.32E-07	0.49179314	0.94	0.942	0.00274982
Clptm1	0.189707979	0.488153465	0.163	0.115	1
Pde8b	0.001981108	0.487657958	0.109	0.01	1
Piezo2	0.033479455	0.487052811	0.293	0.192	1
Rtl8b	0.002976467	0.486410427	0.413	0.25	1
Klf7	0.032334303	0.486084829	0.489	0.404	1
Mgat2	0.007652599	0.485943476	0.19	0.077	1
Ptpre	0.05057077	0.482208606	0.255	0.173	1
Cds2	0.005721027	0.479702497	0.152	0.048	1
Dynll1	0.002187766	0.478229298	0.543	0.404	1
Cavin3	0.013115853	0.47789066	0.217	0.106	1
Lrrc58	0.033319034	0.476217926	0.38	0.288	1
Abhd5	0.004094599	0.474419196	0.13	0.029	1
Tsc22d1	0.027057933	0.473080729	0.255	0.154	1
Eif4a1	0.036361221	0.471256927	0.277	0.173	1
Rsrp1	0.040412862	0.469312679	0.473	0.433	1
S100a8	0.678874869	0.468119569	0.125	0.115	1
Bin1	0.005905337	0.468067217	0.353	0.202	1
Gpr146	0.039816944	0.467234195	0.201	0.115	1
Afap1l1	0.003908706	0.466768031	0.5	0.346	1
Myct1	0.013729048	0.464702183	0.505	0.385	1
Atp6v1e1	0.012667704	0.463084936	0.353	0.24	1
Enho	0.043324805	0.46187873	0.158	0.077	1
Pten	0.078762579	0.461827038	0.163	0.096	1
Stx3	0.047436363	0.461820627	0.114	0.048	1
Flt4	0.060478605	0.460430824	0.125	0.058	1
Myo1e	0.030940335	0.458503788	0.125	0.048	1
Fermt2	0.118857849	0.458102002	0.44	0.394	1
Mbnl2	0.006208415	0.457795218	0.478	0.346	1
Afdn	0.310220009	0.457440256	0.321	0.298	1
Acadl	0.191786762	0.455312803	0.272	0.231	1
Lmna	0.078024684	0.454233264	0.212	0.135	1
mt-Nd5	7.47E-06	0.452881201	0.875	0.865	0.155148201
Slc22a23	0.027556255	0.452084471	0.114	0.038	1
Tuba1b	0.040538531	0.449931232	0.484	0.442	1
Cavin2	5.55E-06	0.448936671	0.935	0.933	0.115315864
Midn	0.223969188	0.448496696	0.136	0.096	1
Cox7c	0.025583563	0.447387594	0.576	0.519	1
Ndufb11	0.074952556	0.445352465	0.266	0.183	1
Ccnd2	0.274754195	0.443518178	0.435	0.423	1
Adamts1	0.416527016	0.443481625	0.217	0.192	1
Ramp2	0.000717929	0.443462384	0.783	0.75	1
Fas	0.167893181	0.442324501	0.228	0.173	1
Pdcl	0.120449826	0.442092521	0.12	0.067	1
Mrpl54	0.096627823	0.442089454	0.147	0.087	1
Rap2a	0.084227895	0.442051775	0.152	0.087	1
Arpc3	0.02175291	0.441902732	0.516	0.442	1
Lyn	0.008411104	0.441835943	0.402	0.26	1
Mxra7	0.046073655	0.441674478	0.228	0.135	1
H13	0.043726458	0.44129205	0.234	0.144	1
Vat1	0.061949728	0.439797243	0.37	0.279	1
Sptlc2	0.013612676	0.439333707	0.217	0.106	1
Cyp4b1	0.043508155	0.438371646	0.543	0.51	1
Cdh5	0.003480805	0.438234379	0.783	0.75	1
Mxd4	0.019298864	0.437842675	0.451	0.356	1
Rgl1	0.144901133	0.437736327	0.158	0.106	1
Smagp	0.027971055	0.436455415	0.245	0.144	1
D8Ertd738e	0.024377942	0.435059933	0.315	0.212	1
Emp1	0.096643743	0.431517421	0.299	0.231	1
Camk1	0.06637703	0.430323299	0.158	0.087	1
Pafah1b1	0.03031315	0.429869211	0.429	0.327	1
Man2b1	0.017885789	0.429755933	0.174	0.077	1
Ccs	0.298493055	0.429588772	0.13	0.096	1
Ptp4a3	0.046146902	0.429389107	0.364	0.26	1
Tmem14c	0.060943895	0.427946114	0.245	0.163	1
Ackr2	0.022064443	0.42590307	0.147	0.058	1
Sec14l1	0.011595348	0.424867229	0.158	0.058	1
Trim16	0.024521757	0.423888612	0.185	0.087	1
Dusp6	0.090389679	0.423437521	0.196	0.125	1
Nifk	0.02795207	0.421034997	0.125	0.048	1
Foxf1	0.035239513	0.420667852	0.429	0.337	1
Mrc1	0.255695673	0.4179804	0.179	0.135	1
Lamp1	0.002635457	0.41783707	0.668	0.577	1
Gas6	0.054552667	0.415532613	0.125	0.058	1
Bax	0.065710407	0.414250724	0.255	0.173	1
Atp5j	0.180775651	0.413467956	0.337	0.298	1
Sparc	0.766719309	0.41210549	0.5	0.577	1
Rtn4	0.178009587	0.411438613	0.348	0.298	1
Scamp3	0.050243897	0.409589956	0.163	0.087	1
Bcr	0.017163621	0.407784082	0.109	0.029	1
Stard8	0.121744412	0.407658687	0.326	0.26	1
Efnb2	0.304333359	0.407459767	0.261	0.221	1
Coa3	0.071843514	0.406629747	0.168	0.096	1
Selenop	0.006898056	0.406279522	0.745	0.712	1
Tmod3	0.054290285	0.405709808	0.391	0.317	1
Wasf2	0.024738661	0.405549604	0.495	0.394	1
Slc9a3r2	0.047089559	0.404080788	0.473	0.385	1
Vdac1	0.116408322	0.403572128	0.223	0.154	1
Ifnar1	0.129464493	0.402609414	0.12	0.067	1
Hnrnpab	0.19864435	0.402434918	0.424	0.394	1
mt-Cytb	3.80E-05	0.400668665	0.908	0.875	0.788737425
Hnrnph1	0.056890567	0.400359846	0.293	0.202	1
BC031181	0.038316336	0.39967175	0.147	0.067	1
Gatad1	0.088099091	0.398814697	0.25	0.173	1
Psma7	0.033992736	0.398078185	0.636	0.654	1
Fgfr3	0.010084932	0.397873544	0.163	0.058	1
Gng11	0.017551629	0.394560939	0.516	0.385	1
Phactr1	0.099580498	0.393145995	0.179	0.115	1
Aga	0.012045594	0.391721254	0.114	0.029	1
Prdm1	0.061786771	0.391009143	0.152	0.077	1
Ces2e	0.000723285	0.390840611	0.103	0	1
Glrx5	0.066490387	0.390773038	0.223	0.135	1
Szrd1	0.040148096	0.390537038	0.12	0.048	1
Smap1	0.369833539	0.3902878	0.234	0.202	1
Ssr3	0.336534594	0.38991367	0.293	0.269	1
Ephx1	0.024703257	0.389399364	0.261	0.154	1
Myo6	0.218483228	0.389207424	0.25	0.202	1
Amotl1	0.459650272	0.388258332	0.185	0.163	1
S100a11	0.085447376	0.386508836	0.397	0.356	1
Wdr61	0.054905375	0.386161722	0.185	0.106	1
Rhob	0.041035703	0.385851225	0.451	0.365	1
Mgst1	0.12681177	0.385594367	0.13	0.077	1
Rab12	0.092447627	0.382936913	0.217	0.144	1
Map1lc3a	0.221456862	0.382631889	0.288	0.24	1
Dynlrb1	0.030661506	0.381197772	0.337	0.231	1
Ell2	0.090524335	0.379257734	0.136	0.077	1
Timp2	0.010081671	0.378709041	0.5	0.375	1
Actg1	0.017994045	0.377767611	0.679	0.644	1
Rela	0.182551564	0.377695972	0.234	0.183	1
Emcn	0.501405808	0.377615699	0.272	0.26	1
Pebp1	0.065168482	0.37655203	0.25	0.163	1
Nmt1	0.049522577	0.376474605	0.37	0.269	1
Arfgap3	0.023939797	0.376443859	0.103	0.029	1
Cdc42bpb	0.120901538	0.376162776	0.228	0.163	1
Slc25a5	0.184547998	0.376039481	0.446	0.452	1
Pea15a	0.884474146	0.375434227	0.234	0.279	1
Fcer1g	0.207561153	0.374916568	0.293	0.24	1
Vps36	0.05717944	0.37405879	0.413	0.327	1
Susd6	0.353771082	0.373954861	0.185	0.154	1
Ndufb2	0.079564706	0.373807326	0.158	0.087	1
Vwa5a	0.534246113	0.373077497	0.168	0.154	1
Ttyh3	0.147242894	0.37302476	0.223	0.154	1
Acvrl1	0.120926317	0.372824225	0.592	0.587	1
Tmed10	0.063926544	0.372435417	0.505	0.433	1
Ccng1	0.016661949	0.37127351	0.179	0.077	1
Cmtm3	0.08883783	0.370572762	0.163	0.096	1
Nin	0.0639732	0.3704469	0.201	0.125	1
Ginm1	0.35126923	0.3701945	0.245	0.212	1
Rab35	0.122524837	0.369352974	0.158	0.096	1
Tcea1	0.142103967	0.367962189	0.353	0.298	1
Plxna1	0.096039282	0.367363731	0.174	0.106	1
Arhgef3	0.896931126	0.367306513	0.261	0.279	1
Anxa2	0.010082515	0.367040239	0.587	0.462	1
Mob1a	0.147761704	0.366949924	0.201	0.144	1
Ino80	0.094559479	0.366224872	0.103	0.048	1
Psmb3	0.128018685	0.365737183	0.44	0.375	1
Bcas2	0.45617617	0.36518582	0.174	0.144	1
Cnn3	0.334271501	0.364002421	0.326	0.298	1
Znhit1	0.212378977	0.363520199	0.152	0.106	1
Stxbp1	0.108779207	0.363271846	0.158	0.096	1
Atox1	0.139061702	0.362823636	0.332	0.26	1
Eif3l	0.038316336	0.362333013	0.147	0.067	1
Cgrrf1	0.127339033	0.362164364	0.12	0.067	1
Map2k3	0.045598943	0.360026189	0.13	0.058	1
Rps27l	0.13928563	0.357661235	0.397	0.365	1
Tmcc2	0.084579473	0.357577499	0.288	0.212	1
Csnk2b	0.22746291	0.357430213	0.234	0.183	1
Stx7	0.118969755	0.356659155	0.19	0.125	1
Esam	0.107902857	0.356208894	0.462	0.404	1
Sertad1	0.091953548	0.354669276	0.114	0.058	1
Cnot4	0.643769205	0.354091787	0.174	0.163	1
Myadm	0.144148825	0.353888237	0.304	0.25	1
Smarca2	0.152184094	0.353554998	0.63	0.635	1
Sppl2a	0.409112157	0.352519682	0.277	0.25	1
Smurf2	0.034318262	0.35127909	0.321	0.221	1
Dach1	0.173042119	0.350982776	0.196	0.135	1
Ssna1	0.072673846	0.350656402	0.13	0.067	1
Ly6e	0.006391413	0.349554339	0.908	0.904	1
Lyz2	0.296321443	0.349373692	0.772	0.76	1
Ifih1	0.355660052	0.349333997	0.179	0.144	1
Ubxn4	0.077857173	0.348817984	0.375	0.298	1
Dll4	0.450167529	0.348320574	0.141	0.115	1
Pdcl3	0.506001701	0.348268068	0.136	0.115	1
Yme1l1	0.142875921	0.348255917	0.261	0.192	1
Arpc2	0.002089531	0.347571128	0.739	0.692	1
Lhfp	0.103194572	0.346787882	0.185	0.115	1
Phf11d	0.254456621	0.345546481	0.147	0.106	1
Ctla2a	0.136723585	0.345520351	0.587	0.577	1
Gbf1	0.134259027	0.345090801	0.196	0.135	1
Dusp3	0.162302433	0.343093636	0.495	0.462	1
Hmbox1	0.0098751	0.341269172	0.196	0.077	1
Gsdmd	0.243155124	0.340628097	0.168	0.125	1
Smad6	0.366313122	0.34010583	0.272	0.25	1
Rab10	0.160139653	0.339465617	0.293	0.24	1
Usp4	0.068690176	0.339283859	0.109	0.048	1
Ddx24	1	0.338147481	0.342	0.375	1
Plcb4	0.540906458	0.338049874	0.25	0.24	1
Enpp4	0.250294104	0.337750831	0.239	0.183	1
Rapgef5	0.101760585	0.337742117	0.348	0.279	1
Ppp2r1a	0.610592932	0.33673456	0.201	0.192	1
Asap1	0.137379967	0.336666233	0.283	0.212	1
Txndc9	0.137971322	0.336467778	0.141	0.087	1
Gtf2h1	0.37844491	0.336421025	0.114	0.087	1
Atg14	0.040431914	0.335730866	0.12	0.048	1
Evi5	0.178362863	0.335675497	0.125	0.077	1
Vav3	0.087014589	0.335625215	0.163	0.096	1
Rala	0.096340435	0.334837463	0.272	0.192	1
S100a9	0.783289571	0.334647519	0.103	0.096	1
Tinagl1	0.794993071	0.334124716	0.163	0.163	1
Gng2	0.090220825	0.332208214	0.185	0.115	1
Prkce	0.214026082	0.331625537	0.255	0.202	1
Atp13a2	0.617496531	0.331245199	0.12	0.106	1
Bmpr2	0.014464401	0.330990618	0.707	0.663	1
Mef2c	0.287670169	0.330881819	0.348	0.308	1
AC121965.1	0.215497224	0.330853597	0.38	0.337	1
Gstm2	0.797716747	0.330826679	0.12	0.115	1
Atp8a1	0.328537547	0.330724077	0.25	0.221	1
Parp14	0.408904466	0.328978035	0.228	0.202	1
Arid5b	0.188935017	0.328594821	0.402	0.365	1
Ltc4s	0.506001701	0.328550722	0.136	0.115	1
Phax	0.37646458	0.328282164	0.19	0.154	1
Slc16a2	0.194121664	0.327910121	0.147	0.096	1
Pttg1	0.174288105	0.32784918	0.239	0.173	1
Gdi1	0.322861093	0.327800852	0.152	0.115	1
Ggta1	0.181922105	0.327736969	0.125	0.077	1
Comt	0.275985759	0.327447406	0.163	0.125	1
Rab31	0.495719755	0.327389783	0.109	0.087	1
Ywhae	0.121430716	0.327280231	0.473	0.423	1
Ntan1	0.576496035	0.327082249	0.141	0.125	1
Pphln1	0.718217091	0.326638839	0.168	0.163	1
Ckap4	0.126676439	0.32643466	0.19	0.125	1
Ppp1r10	0.158337987	0.325924331	0.174	0.115	1
Enpp2	0.66020833	0.32493398	0.125	0.154	1
Myl12a	0.128619115	0.324878442	0.489	0.471	1
Ppp1r2	0.339681913	0.324720076	0.304	0.279	1
Eml1	0.222806809	0.323702871	0.109	0.067	1
Eid1	0.268284056	0.323611548	0.261	0.221	1
Agpat4	0.178950709	0.323451204	0.114	0.067	1
Wfdc21	0.413870219	0.323326976	0.103	0.077	1
Tmod2	0.056026416	0.323058633	0.261	0.163	1
Fer	0.077877077	0.321516094	0.109	0.048	1
Rpl7l1	0.052094278	0.321415971	0.179	0.096	1
Frrs1	0.174126307	0.320696173	0.136	0.087	1
Itgb1	0.007452628	0.320606229	0.723	0.702	1
Selenof	0.098130921	0.320421647	0.435	0.375	1
Mrpl4	0.049421098	0.31991248	0.168	0.087	1
Mlf2	0.250939687	0.319907564	0.179	0.135	1
Cbx5	0.315517568	0.319892024	0.217	0.183	1
Hmg20b	0.246930926	0.319636741	0.261	0.212	1
Tm9sf3	0.530329877	0.319488862	0.429	0.481	1
Vcp	0.074355834	0.318796319	0.424	0.346	1
Casc4	0.401261233	0.318629489	0.239	0.212	1
Nans	0.217008968	0.318338139	0.13	0.087	1
Krcc1	0.198337781	0.318126093	0.217	0.163	1
Ube2d2a	0.450343741	0.317833576	0.207	0.183	1
Slco3a1	0.259793321	0.31770172	0.228	0.183	1
Thbd	0.045427462	0.317301697	0.685	0.702	1
Psmb2	0.372779305	0.317298267	0.207	0.173	1
Ide	0.497933606	0.317054213	0.136	0.115	1
Pcdh17	0.99530562	0.316699186	0.37	0.413	1
Pcbp1	0.086849177	0.316520503	0.342	0.269	1
Ccdc85b	0.283609336	0.316457374	0.234	0.192	1
Ercc5	0.181746822	0.316244784	0.114	0.067	1
Cyfip1	0.238268354	0.31621255	0.304	0.25	1
Ndufa13	0.156716426	0.315566091	0.315	0.26	1
Dpysl2	0.09657548	0.31548617	0.413	0.337	1
Ostf1	0.822171732	0.314541506	0.283	0.298	1
2010111I01Rik	0.381460557	0.31419916	0.114	0.087	1
Myo1b	0.515366727	0.314057817	0.103	0.087	1
Ar	0.307516747	0.313743054	0.152	0.115	1
Nkd1	0.190511217	0.313568054	0.315	0.25	1
Zfp622	0.213288475	0.312950413	0.152	0.106	1
Mrpl35	0.018504746	0.312845888	0.152	0.058	1
Vps37a	0.269406729	0.312460457	0.136	0.096	1
Prpf19	0.022849642	0.312405658	0.147	0.058	1
Mmp14	0.292828317	0.312247617	0.103	0.067	1
Numb	0.155464108	0.31136893	0.185	0.125	1
Ptov1	0.13791575	0.311286448	0.13	0.077	1
Nsf	0.121926215	0.311213151	0.158	0.096	1
Ndufb10	0.252305335	0.310507954	0.239	0.192	1
Cst3	0.230818019	0.310228538	0.625	0.654	1
Eftud2	0.064452169	0.309643494	0.114	0.048	1
Ppid	0.084272024	0.309005173	0.13	0.067	1
Lsm7	0.300015965	0.308537401	0.12	0.087	1
Ppp4r2	0.244930708	0.308506615	0.19	0.144	1
Mrpl55	0.089228676	0.308399788	0.103	0.048	1
Gimap6	0.650747194	0.308397053	0.386	0.423	1
Sh3tc1	0.003190753	0.308220648	0.12	0.019	1
Ublcp1	0.032768038	0.308027745	0.125	0.048	1
Psmc3	0.062158048	0.30757072	0.391	0.298	1
Idh3b	0.083714759	0.306100304	0.179	0.106	1
Endod1	0.41352754	0.305763938	0.163	0.135	1
Cd302	0.18457522	0.305696466	0.114	0.067	1
Tubb4b	0.081105082	0.30563094	0.25	0.163	1
Bcl2l1	0.017660796	0.305425289	0.125	0.038	1
Arl6ip4	0.746703209	0.305283906	0.103	0.096	1
Sike1	0.141450719	0.305181053	0.141	0.087	1
Gyg	0.161166249	0.304945399	0.103	0.058	1
Napg	0.563044645	0.304662399	0.125	0.106	1
Antxr1	0.536932404	0.30442007	0.114	0.096	1
Actn1	0.285934839	0.304267784	0.228	0.183	1
Actb	4.53E-07	0.304227426	1	1	0.009411539
Ndufc1	0.523492597	0.303927943	0.337	0.337	1
Herc2	0.267650581	0.303875431	0.245	0.202	1
Lims1	0.303009995	0.303743336	0.326	0.288	1
S1pr1	0.057653622	0.303556604	0.641	0.635	1
Glud1	0.130211213	0.303450767	0.413	0.346	1
Atp2a2	0.07990233	0.303268022	0.217	0.135	1
Tsg101	0.550048803	0.302831975	0.158	0.144	1
Ick	0.410548996	0.302675324	0.103	0.077	1
Lims2	0.435360195	0.302543655	0.163	0.135	1
Fgd5	0.179599108	0.302397398	0.179	0.125	1
Stk24	0.14823365	0.302183779	0.13	0.077	1
Tab2	0.951950385	0.302074441	0.168	0.183	1
Tmtc2	0.489619385	0.301666187	0.147	0.125	1
Mesd	0.069427835	0.301570428	0.147	0.077	1
Ppp1r16b	0.123536541	0.301558191	0.375	0.308	1
Bach1	0.073090513	0.300951087	0.147	0.077	1
Akap12	0.938494246	0.300912621	0.315	0.337	1
Ywhaq	0.179144117	0.298893349	0.299	0.24	1
Tubb2a	0.528993854	0.298781642	0.196	0.173	1
Psmb6	0.40139206	0.298545963	0.299	0.269	1
P4hb	0.518421055	0.298436516	0.315	0.317	1
Lactb	0.126628903	0.298166474	0.109	0.058	1
Vmp1	0.510875274	0.298112212	0.136	0.115	1
Acin1	0.079567516	0.298096256	0.478	0.404	1
Ccdc184	0.005526102	0.297981637	0.13	0.029	1
Commd1	0.020710109	0.297681249	0.147	0.058	1
Dennd5b	0.573119146	0.297491096	0.141	0.125	1
Fbxw7	0.488563952	0.295908438	0.158	0.135	1
Csf2rb	0.261414481	0.295713017	0.103	0.067	1
Pacsin2	0.342700891	0.295644407	0.141	0.106	1
Adprh	0.026833065	0.295487311	0.196	0.096	1
Tpd52l2	0.184515915	0.295384687	0.168	0.115	1
Cep85l	0.329360478	0.295190606	0.201	0.154	1
Med19	0.259408505	0.294725507	0.136	0.096	1
Nol7	0.09764613	0.294485393	0.489	0.462	1
Cpne8	0.138068301	0.294339741	0.168	0.106	1
Kctd12	0.181157189	0.294113267	0.283	0.221	1
Csrnp1	0.45047487	0.293573583	0.12	0.096	1
Arhgap6	0.121784134	0.292538966	0.217	0.144	1
Drap1	0.192840928	0.292536054	0.228	0.173	1
Grn	0.62163242	0.292315969	0.293	0.288	1
Zfp706	0.208777563	0.292192149	0.408	0.365	1
Psma3	0.427818351	0.292155648	0.31	0.298	1
Tubb5	0.199381549	0.292155083	0.451	0.433	1
Gnb2	0.139716352	0.291891481	0.418	0.385	1
Ccdc47	0.750780424	0.291402425	0.212	0.221	1
Sec62	0.162448934	0.290286289	0.62	0.615	1
Gapvd1	0.287482509	0.290041446	0.174	0.135	1
Bsg	0.142501368	0.289471941	0.299	0.24	1
Ubqln1	0.199393811	0.2888473	0.147	0.096	1
Erp29	0.412136344	0.288599142	0.212	0.183	1
H2afj	0.192492491	0.288467874	0.217	0.163	1
Gatad2a	0.274750907	0.288406621	0.158	0.115	1
Nedd9	0.849722568	0.288119789	0.13	0.144	1
Chmp5	0.57793289	0.287972524	0.283	0.279	1
Ift20	0.297960803	0.287750609	0.174	0.125	1
Rsl1d1	0.337740368	0.287725489	0.25	0.212	1
Mrpl57	0.188277111	0.287409351	0.125	0.077	1
Osbpl11	0.101910717	0.286590564	0.114	0.058	1
Fam96b	0.174169065	0.286408517	0.103	0.058	1
Sbds	0.582672068	0.286250114	0.283	0.269	1
Brk1	0.44406443	0.285858897	0.266	0.24	1
Rab18	0.639304773	0.285851164	0.179	0.163	1
Dnajc5	0.560235654	0.285337961	0.179	0.163	1
Nfic	0.100647608	0.284818649	0.554	0.519	1
Cox6b1	0.360906626	0.284387451	0.424	0.413	1
Casp8	0.253939254	0.283408661	0.103	0.067	1
Oxr1	0.684939326	0.283036644	0.277	0.269	1
Rnf115	0.016445696	0.28242064	0.125	0.038	1
Sirpa	0.235694375	0.28212675	0.141	0.096	1
Lman2	0.140098967	0.281938247	0.212	0.144	1
Mapt	0.257540678	0.281690487	0.212	0.163	1
Tsen34	0.300943173	0.281663617	0.13	0.096	1
Ccser2	0.884032109	0.281457536	0.283	0.308	1
Ifi27	0.87194593	0.28074984	0.152	0.154	1
Phb2	0.271886548	0.279712064	0.114	0.077	1
Lsm14a	0.046306133	0.279477349	0.147	0.067	1
Hcfc1r1	0.258437845	0.278909111	0.212	0.163	1
Spice1	0.218416166	0.278818802	0.109	0.067	1
Sirt2	0.196862115	0.278403495	0.19	0.135	1
Strap	0.991920504	0.278386678	0.163	0.183	1
Rsrc1	0.050024068	0.278056598	0.158	0.077	1
Polr1d	0.222109351	0.277921334	0.266	0.212	1
Glmp	0.135955655	0.277756217	0.201	0.135	1
Sox17	0.683504544	0.277667226	0.103	0.125	1
Ceacam1	0.135782162	0.277531513	0.364	0.298	1
Cir1	0.902716269	0.276736644	0.185	0.192	1
Ccdc68	0.231547053	0.276423676	0.228	0.173	1
Bst2	0.118061507	0.276369475	0.462	0.394	1
Pcna	0.090862927	0.275583611	0.288	0.202	1
Grasp	0.396070094	0.275455357	0.136	0.106	1
Mpeg1	0.322410722	0.275385593	0.196	0.154	1
Dirc2	0.211698576	0.275340261	0.12	0.077	1
Mprip	0.594729734	0.274705129	0.217	0.202	1
Cycs	0.650735822	0.274618251	0.25	0.24	1
Uimc1	0.285382197	0.274527902	0.168	0.125	1
Pak1ip1	0.319657903	0.274444256	0.239	0.202	1
Exoc3	0.252787143	0.274330522	0.168	0.125	1
Myl12b	0.22916755	0.273957161	0.582	0.615	1
Rab5c	0.207532956	0.273343717	0.255	0.202	1
Arhgef7	0.784552321	0.273228745	0.174	0.173	1
Ywhaz	0.067393172	0.273215388	0.603	0.596	1
Tln1	0.179975469	0.273077633	0.424	0.365	1
Impdh1	0.614537857	0.273033055	0.196	0.183	1
Magoh	0.214881199	0.272912803	0.185	0.135	1
Ccnd3	0.118585893	0.272633767	0.272	0.202	1
Cyc1	0.303018392	0.27262314	0.163	0.125	1
Dpm3	0.546884378	0.272617827	0.223	0.202	1
Tmem140	0.333431903	0.272602422	0.255	0.212	1
Cat	0.16772095	0.272596564	0.141	0.087	1
Dab2	0.233027537	0.272575314	0.185	0.135	1
Ctbp2	0.309211941	0.272495219	0.207	0.163	1
Dhx15	0.302263006	0.272285959	0.288	0.24	1
Tgfb1i1	0.050026948	0.272275716	0.147	0.067	1
Mcrip1	0.705682711	0.272205959	0.125	0.115	1
Psma6	0.308679006	0.271851945	0.25	0.212	1
Pitpnb	0.861592589	0.271502202	0.125	0.125	1
Mdh2	0.401222713	0.271105578	0.217	0.192	1
Crip1	0.462689242	0.270629648	0.701	0.75	1
Slc16a9	0.909127708	0.270548676	0.201	0.221	1
Mertk	0.427469466	0.270527587	0.201	0.173	1
Arhgap23	0.262517459	0.270506177	0.125	0.087	1
Plxna4	0.522962082	0.270386201	0.125	0.106	1
Gspt1	0.596854861	0.270283352	0.179	0.163	1
Atp5d	0.217878403	0.269660022	0.293	0.24	1
Med15	0.036225522	0.26879114	0.109	0.038	1
Mrps14	0.293250507	0.268636044	0.196	0.154	1
Dst	0.125188204	0.268599582	0.397	0.337	1
Pttg1ip	0.528193601	0.268585786	0.266	0.26	1
Ndufa2	0.821906592	0.268518767	0.391	0.452	1
Ncbp3	0.179975611	0.26756773	0.103	0.058	1
Eva1b	0.160041162	0.266817372	0.163	0.106	1
Ddx19a	0.417190977	0.266219885	0.114	0.087	1
Fam114a2	0.080257093	0.266208751	0.168	0.096	1
Lztfl1	0.180135953	0.26554634	0.125	0.077	1
Arhgap1	0.149852254	0.265398331	0.12	0.067	1
Npepps	0.224739805	0.26424165	0.141	0.096	1
Cracr2b	0.155289549	0.264225084	0.141	0.087	1
Ptprg	0.185878323	0.264118314	0.299	0.24	1
Clns1a	0.49370636	0.263935935	0.12	0.096	1
Fmo1	0.297187737	0.263827888	0.462	0.481	1
Eny2	0.990225956	0.263242884	0.136	0.144	1
Rer1	0.807457013	0.262947532	0.114	0.115	1
Adipor1	0.491144317	0.262630789	0.288	0.26	1
Tmed7	0.754137148	0.262179422	0.114	0.106	1
Krt80	0.082443514	0.26201519	0.337	0.25	1
Cox7a2	0.304771661	0.261383293	0.375	0.337	1
Utp14a	0.547820255	0.261340116	0.114	0.096	1
Pomp	0.411870503	0.260518631	0.326	0.308	1
Nras	0.591239749	0.260507858	0.185	0.173	1
Ndufb4	0.541266382	0.259727994	0.207	0.192	1
Pam	0.115933276	0.259661529	0.375	0.308	1
Lrif1	0.408172398	0.259588638	0.163	0.135	1
Uqcrh	0.667767683	0.259189039	0.408	0.452	1
Upf3b	0.25060357	0.25913944	0.12	0.077	1
Rasal2	0.457428286	0.259026681	0.207	0.173	1
Rabep1	0.407732447	0.258347204	0.223	0.192	1
Bcap31	0.895151155	0.25795777	0.179	0.183	1
Epb41l2	0.581967225	0.257550374	0.261	0.25	1
Sumo3	0.315599878	0.257423266	0.12	0.087	1
Arhgap29	0.252079175	0.257219867	0.484	0.471	1
Supt6	0.277582157	0.257072468	0.185	0.144	1
Cav2	0.382957947	0.25693554	0.484	0.5	1
Ndufa8	0.875717915	0.256865076	0.12	0.135	1
Itm2b	0.041518536	0.25662977	0.88	0.875	1
Snx3	0.164143297	0.256194838	0.408	0.337	1
Sqstm1	0.493209266	0.255956446	0.375	0.385	1
Vim	0.016197908	0.255854998	0.853	0.798	1
Cdc42bpa	0.148351427	0.255819472	0.261	0.192	1
Mrpl15	0.12209258	0.255233492	0.147	0.087	1
Msn	0.301389968	0.255209592	0.679	0.721	1
Smad5	0.084100344	0.25485818	0.147	0.077	1
Klf3	0.461105692	0.254371479	0.386	0.356	1
Map3k20	0.40395424	0.254311083	0.103	0.077	1
Pnkd	0.158883853	0.254214631	0.152	0.096	1
Park7	0.915666633	0.254168114	0.277	0.288	1
Psma5	0.477541729	0.253139643	0.168	0.144	1
Gnptg	0.238562413	0.25301704	0.13	0.087	1
Bcl6b	0.138052245	0.252800828	0.109	0.058	1
Qk	0.113314285	0.252733179	0.511	0.462	1
Adgrl1	0.766007207	0.252634213	0.103	0.096	1
Map2k2	0.206988625	0.252328417	0.196	0.144	1
Vangl1	0.572390565	0.252219992	0.103	0.087	1
Ehd2	0.586446536	0.251620925	0.293	0.288	1
Arl1	0.385775949	0.251438048	0.277	0.24	1
Plpp1	0.265886959	0.250930627	0.457	0.423	1
Luzp1	0.385507228	0.250507332	0.228	0.192	1
Rap1b	0.382629473	0.250303997	0.353	0.327	1
2810474O19Rik	0.621094244	0.250238185	0.299	0.288	1
Actn4	0.01041299	-0.250024519	0.353	0.51	1
Nup98	0.006188572	-0.250215698	0.038	0.125	1
Ddit3	0.16028541	-0.250260716	0.06	0.106	1
Jmy	0.066962177	-0.250418393	0.098	0.173	1
Sftpb	0.207387464	-0.250454923	0.158	0.221	1
Srsf1	0.013444883	-0.251073406	0.076	0.173	1
Unc45b	0.061060409	-0.25142174	0.076	0.144	1
Gltp	0.053121858	-0.251421867	0.239	0.346	1
Max	0.053316192	-0.251715195	0.087	0.163	1
Rpl13	0.002000447	-0.252272171	0.853	0.962	1
Tceanc2	0.075357476	-0.252283421	0.049	0.106	1
Rsbn1l	0.327507121	-0.253015976	0.266	0.327	1
Ube2g1	0.066092466	-0.253265087	0.076	0.144	1
Nxf1	0.071420433	-0.253276005	0.13	0.212	1
Cfap97	0.082963153	-0.253473959	0.082	0.144	1
Hnrnpu	0.005084759	-0.253616186	0.538	0.721	1
Rnf219	0.005941553	-0.253796468	0.038	0.125	1
Sgk3	0.054372417	-0.253816291	0.054	0.115	1
Pdcd6	0.095896706	-0.254058082	0.098	0.163	1
Hist1h1c	0.127088127	-0.254874669	0.217	0.298	1
Fam222b	0.138940877	-0.255303997	0.065	0.115	1
Ntn4	0.119887678	-0.255551169	0.12	0.183	1
Phf1	0.002251873	-0.255729293	0.022	0.106	1
Tnfaip3	0.000153419	-0.255739909	0.043	0.183	1
Parvb	0.062112987	-0.256171272	0.136	0.221	1
Eif2s3y	0.054005406	-0.256261726	0.098	0.173	1
Stk4	0.005051993	-0.256554468	0.179	0.337	1
Gm9118	0.036634848	-0.256604772	0.049	0.115	1
H3f3a	0.050142261	-0.257193712	0.408	0.529	1
Rpl36al	0.023848708	-0.257250276	0.179	0.288	1
Ccnl1	0.007209426	-0.257254184	0.277	0.462	1
Gm7600	1.86E-05	-0.257381775	0.005	0.115	0.385915296
Mrpl27	0.19613077	-0.257957774	0.065	0.106	1
Rpl31-ps8	0.056164726	-0.25813981	0.103	0.183	1
Eef2	0.016525425	-0.258240852	0.641	0.808	1
Slpi	0.186880089	-0.258566737	0.103	0.154	1
Ankrd44	0.142772871	-0.258917795	0.12	0.183	1
Rnf111	0.030606892	-0.259184735	0.087	0.173	1
Tceal9	0.008313003	-0.259275857	0.207	0.356	1
Irf9	0.085855136	-0.259563105	0.114	0.192	1
Reps1	0.002339569	-0.259993859	0.022	0.106	1
Kmt2a	0.007494201	-0.260128324	0.217	0.365	1
Acot2	0.031663574	-0.260645035	0.049	0.115	1
Arhgef2	0.027141644	-0.260774513	0.158	0.269	1
Rps4x	0.014793578	-0.26110355	0.69	0.788	1
Tns2	0.002105154	-0.261877583	0.071	0.192	1
Mindy1	0.361281645	-0.262039944	0.12	0.154	1
H2-DMa	0.001214234	-0.262588045	0.212	0.413	1
Ddrgk1	0.023358234	-0.262671108	0.125	0.231	1
Upf2	0.007095646	-0.263160178	0.141	0.269	1
Ube2b	0.070254496	-0.263316438	0.288	0.404	1
Pik3ip1	0.002301031	-0.263738672	0.071	0.192	1
Ppip5k2	0.002555241	-0.263788565	0.027	0.115	1
Wfdc2	0.006522909	-0.263822287	0.043	0.135	1
Kif1c	0.124768044	-0.264048165	0.065	0.115	1
Rps6-ps4	0.010226576	-0.264409559	0.049	0.135	1
Stk17b	0.007163636	-0.26506499	0.185	0.337	1
mt-Nd6	0.00663202	-0.265334622	0.087	0.202	1
Samhd1	0.038033314	-0.265762693	0.217	0.327	1
Tmem134	0.06737187	-0.265832023	0.087	0.154	1
Ogt	0.019550921	-0.26705075	0.049	0.125	1
Gpcpd1	0.027544722	-0.267999753	0.114	0.212	1
Cdc5l	0.344364179	-0.268061105	0.223	0.269	1
Cbfa2t3	0.103223868	-0.269005363	0.277	0.365	1
Inpp5d	0.002754659	-0.269690895	0.049	0.154	1
Rbbp9	0.021071246	-0.269897546	0.038	0.106	1
Bgn	0.222009076	-0.27009431	0.098	0.144	1
Rps6kb1	0.00774762	-0.270273842	0.071	0.173	1
Rps9	0.000529469	-0.270339548	0.712	0.856	1
Rdx	0.052783577	-0.270597538	0.598	0.702	1
Ggnbp2	0.042002013	-0.270852649	0.179	0.288	1
Pdha1	0.018800527	-0.271273708	0.054	0.135	1
Gimap1	0.420648543	-0.271703015	0.223	0.26	1
Rpl37	8.98E-05	-0.271835987	0.761	0.894	1
Eloa	0.12198949	-0.271838465	0.158	0.231	1
Gabarapl1	0.113790038	-0.271848535	0.19	0.269	1
Rpl41	0.000228785	-0.271895024	0.842	0.952	1
Gata3	0.171192757	-0.272086569	0.087	0.135	1
Patz1	0.001107508	-0.272142226	0.027	0.125	1
Gm15536	0.021677529	-0.272423146	0.288	0.433	1
Zfp330	0.062624468	-0.272570966	0.049	0.106	1
Cish	0.078579602	-0.272836331	0.087	0.154	1
Asxl2	0.050134306	-0.272887932	0.109	0.192	1
Gm26917	0.005766584	-0.272899134	0.272	0.433	1
Kat6b	0.070227367	-0.273319155	0.071	0.135	1
Srsf2	0.02299274	-0.27373079	0.234	0.375	1
Ext2	0.019034261	-0.273899938	0.043	0.115	1
Nop53	0.00131016	-0.273913305	0.234	0.423	1
Rasa3	0.005623644	-0.274156246	0.049	0.144	1
Smchd1	0.010825483	-0.274973334	0.207	0.346	1
Sbf1	0.012767374	-0.275159217	0.033	0.106	1
Brd4	0.073050447	-0.275218166	0.255	0.356	1
Rpl35	0.005890528	-0.275313209	0.739	0.885	1
Cnn2	0.009166353	-0.275461935	0.141	0.269	1
Trip11	0.027532691	-0.276028747	0.217	0.346	1
Mphosph10	0.038328304	-0.276049313	0.076	0.154	1
Set	0.00937843	-0.276806438	0.293	0.452	1
Dusp7	0.377781223	-0.27704381	0.114	0.144	1
Uri1	0.027817417	-0.277356405	0.092	0.183	1
Tmem65	0.09397558	-0.277943514	0.054	0.106	1
Tor1aip2	0.475145509	-0.277971456	0.082	0.106	1
Pds5a	0.00230104	-0.278271203	0.071	0.192	1
Kif2a	0.016267733	-0.27846086	0.065	0.154	1
Zcchc11	0.001713968	-0.278501018	0.234	0.423	1
Zfp36	0.025329882	-0.278821291	0.375	0.519	1
Sp1	0.017232194	-0.279136031	0.109	0.212	1
Ripk1	0.002555241	-0.279378082	0.027	0.115	1
Ptprcap	0.000507618	-0.279391255	0.109	0.279	1
Cbr2	0.002916226	-0.279700129	0.071	0.192	1
Tns1	0.00616607	-0.280460479	0.147	0.288	1
Trpc4ap	0.050093577	-0.280685007	0.082	0.154	1
Lars	0.142252642	-0.281643519	0.065	0.115	1
Tm4sf1	0.209527645	-0.282160627	0.37	0.471	1
Cd83	0.164235547	-0.282408368	0.076	0.125	1
Emc8	0.009992154	-0.282430824	0.038	0.115	1
Pitpnc1	0.014126576	-0.282600439	0.408	0.577	1
Snhg1	0.254220549	-0.282797355	0.071	0.106	1
Nabp1	0.004944942	-0.28359512	0.054	0.154	1
Vps53	0.010357702	-0.283684056	0.043	0.125	1
Chd3	0.103918519	-0.283938185	0.098	0.163	1
Ccl4	0.030772385	-0.284023909	0.065	0.144	1
Tagap	0.000446771	-0.284067159	0.022	0.125	1
Tnfaip2	0.165543836	-0.284148845	0.098	0.154	1
Ube2h	0.029440419	-0.284927585	0.13	0.231	1
Ep400	0.230669063	-0.285118431	0.109	0.154	1
Zc3h18	0.155424223	-0.285914738	0.125	0.183	1
Lpar6	0.127365454	-0.285931182	0.147	0.212	1
H2-DMb2	0.127048557	-0.286330624	0.065	0.115	1
Trim26	0.001336481	-0.286576655	0.038	0.144	1
Wbp11	0.059459652	-0.286802838	0.136	0.221	1
Cadm1	0.021867496	-0.287390187	0.038	0.106	1
Poldip3	0.060304386	-0.288621321	0.049	0.106	1
Cd3g	0.014029943	-0.289309023	0.06	0.144	1
Cabin1	0.000121296	-0.289880757	0.033	0.163	1
Swt1	0.270657671	-0.290092533	0.087	0.125	1
Snrnp70	0.008036332	-0.290593468	0.207	0.356	1
Rack1	0.001638048	-0.290812589	0.527	0.692	1
Rps26	0.001904142	-0.291119518	0.668	0.846	1
Ppil4	0.005107781	-0.291163006	0.152	0.298	1
Chil3	4.82E-06	-0.292034401	0.429	0.74	0.100036783
2310033P09Rik	0.299217348	-0.293149207	0.098	0.135	1
Tnks1bp1	0.012010653	-0.293171327	0.033	0.106	1
Tpr	0.059728018	-0.293762047	0.484	0.606	1
Snx5	0.010251357	-0.29396734	0.109	0.221	1
Tspyl1	0.406723819	-0.295123301	0.103	0.135	1
Huwe1	0.052310605	-0.295983654	0.163	0.26	1
Ubap2l	0.004615815	-0.296056038	0.141	0.288	1
Rfc2	0.003905245	-0.298288635	0.06	0.163	1
Naxd	0.080454265	-0.298586751	0.065	0.125	1
Fnta	0.062001216	-0.298735781	0.054	0.115	1
Wdr89	0.001355815	-0.299019715	0.25	0.433	1
Cab39l	0.042226993	-0.299461349	0.065	0.135	1
Rps5	0.006046527	-0.299547952	0.647	0.76	1
Prkacb	0.011587421	-0.299609825	0.109	0.221	1
Mgp	0.388229074	-0.299895634	0.12	0.154	1
Adipor2	0.001481351	-0.299909099	0.125	0.279	1
Rps29	0.000572615	-0.300009647	0.88	0.933	1
Ubqln2	0.01915369	-0.300238078	0.082	0.173	1
Ifi203	0.022463782	-0.300438768	0.277	0.423	1
Siglecg	0.002309995	-0.300574707	0.022	0.106	1
Gm3511	0.00014022	-0.300910615	0.092	0.269	1
Taf1d	0.006636865	-0.301642302	0.141	0.279	1
Kif21b	0.002195093	-0.301679297	0.022	0.106	1
Cd3d	0.004420121	-0.302890528	0.065	0.173	1
Itm2c	0.062442212	-0.30381958	0.114	0.192	1
Gimap9	0.175998845	-0.304221021	0.136	0.192	1
Vamp4	0.2436061	-0.304394427	0.076	0.115	1
Naa25	0.03379669	-0.304845846	0.049	0.115	1
Dnmt1	0.009690288	-0.30690522	0.082	0.183	1
Sde2	0.020907515	-0.306997509	0.076	0.163	1
Atf3	0.420417918	-0.308834167	0.255	0.298	1
Ly9	0.002465523	-0.309442878	0.027	0.115	1
Rnf213	0.000656507	-0.310195638	0.043	0.163	1
Zfp36l2	0.20685287	-0.310207277	0.136	0.192	1
Rps27rt	0.009253513	-0.310562331	0.049	0.135	1
Cdk19	0.005635921	-0.310708871	0.043	0.135	1
Plcb1	0.13005242	-0.311130109	0.168	0.24	1
Fmo2	0.03082053	-0.312759879	0.13	0.231	1
Cep295	0.004811065	-0.312848402	0.043	0.135	1
Chd2	0.002968565	-0.314462012	0.125	0.269	1
Rev3l	0.005473997	-0.314882317	0.038	0.125	1
Rpl10a-ps1	0.000323337	-0.315169223	0.043	0.173	1
Gigyf2	0.047017248	-0.315471218	0.103	0.183	1
CT010467.1	0.001315845	-0.315618429	0.446	0.683	1
Stub1	0.011709477	-0.315663974	0.13	0.25	1
Pcmtd1	0.00077654	-0.316485598	0.141	0.317	1
Dhx57	0.000902452	-0.317282266	0.022	0.115	1
Dnajc2	0.005543443	-0.317656473	0.136	0.269	1
Mbtd1	0.00208545	-0.317859521	0.022	0.106	1
Car8	0.016254155	-0.318475086	0.06	0.144	1
Antxr2	0.032982791	-0.318523147	0.049	0.115	1
Ankib1	0.017344762	-0.318751213	0.109	0.212	1
Rps23-ps1	0.007845889	-0.319508564	0.092	0.202	1
Rpl39-ps	0.001961095	-0.32121204	0.027	0.115	1
Rab8b	0.006808591	-0.32138492	0.109	0.231	1
Rpl36a	0.004890945	-0.321964078	0.495	0.712	1
Dpagt1	0.085074636	-0.32205704	0.06	0.115	1
Fam173a	0.013510081	-0.323404518	0.071	0.163	1
Limd2	0.053161021	-0.32380188	0.125	0.212	1
Nfkb1	0.006404017	-0.324515047	0.13	0.26	1
Vgll4	0.003989644	-0.324753649	0.125	0.26	1
Rnmt	0.019924253	-0.325092852	0.038	0.106	1
Fau	3.97E-06	-0.325138485	0.793	0.952	0.082381021
Gm10443	1.14E-05	-0.325768093	0.011	0.135	0.237627524
Hjurp	0.311406994	-0.32596815	0.082	0.115	1
Uaca	0.006711151	-0.326501429	0.13	0.26	1
H2afz	0.00216809	-0.32713432	0.152	0.308	1
Map3k11	0.013667052	-0.327316687	0.065	0.154	1
Ralgps2	0.018257374	-0.328048664	0.098	0.202	1
Epas1	0.004174893	-0.329095764	0.728	0.875	1
Sftpd	0.003629935	-0.329845677	0.054	0.163	1
Ube2g2	0.017273073	-0.329858095	0.076	0.163	1
Xpa	0.020605995	-0.329887309	0.076	0.163	1
Hnrnph2	0.034586322	-0.330184528	0.109	0.192	1
Ubtf	0.008549019	-0.330675136	0.185	0.327	1
Fkbp7	0.105045006	-0.331164716	0.071	0.125	1
Dync1li1	0.010220214	-0.331542064	0.082	0.183	1
Rcor3	0.036313215	-0.331757015	0.043	0.106	1
Ccdc50	0.054951785	-0.331812082	0.201	0.298	1
Slc44a2	0.009384163	-0.331822577	0.103	0.212	1
Rps3a1	0.005606745	-0.331838557	0.609	0.75	1
Rpl27a	0.002785824	-0.331983997	0.592	0.74	1
Mtch1	0.056378573	-0.33199433	0.158	0.24	1
Gm8369	0.026599173	-0.332101327	0.087	0.173	1
Tbc1d10c	0.004799459	-0.3323313	0.027	0.106	1
Dnajc9	0.018547703	-0.332586023	0.103	0.202	1
Tcerg1	0.000788726	-0.332695385	0.147	0.317	1
Cyp20a1	0.0103194	-0.333469264	0.049	0.135	1
Stim1	0.01740188	-0.334088103	0.076	0.163	1
Pbx1	0.00563647	-0.334389902	0.082	0.192	1
Gm15427	7.25E-05	-0.334481789	0.239	0.481	1
Npm1	0.001715816	-0.33470613	0.527	0.74	1
4930523C07Rik	0.022548047	-0.335363926	0.19	0.298	1
Rpl37a	4.50E-05	-0.335637754	0.804	0.971	0.934481944
Laptm5	0.02193899	-0.33594153	0.429	0.567	1
Tmem123	0.00125525	-0.336037029	0.12	0.269	1
B4galnt1	0.024614842	-0.336273894	0.065	0.144	1
Rps12	0.001747617	-0.336599588	0.679	0.827	1
Peli1	0.000887436	-0.336618324	0.158	0.337	1
Zfp426	0.021267903	-0.337028832	0.038	0.106	1
Il6st	0.036026039	-0.33756658	0.179	0.288	1
Nckap5	0.000219635	-0.337627226	0.071	0.231	1
Oard1	0.005976761	-0.33829216	0.043	0.135	1
Eif3h	0.005688894	-0.338333395	0.234	0.385	1
Car14	0.005798412	-0.338520824	0.027	0.106	1
Gm15500	0.000165241	-0.339133384	0.114	0.298	1
Chd1	0.059298625	-0.339300929	0.163	0.25	1
Vamp8	0.006267717	-0.339359572	0.223	0.375	1
Ntn1	0.033252206	-0.340242029	0.049	0.115	1
Gm12250	0.009776823	-0.34137614	0.054	0.144	1
Gm37376	0.029959363	-0.341853825	0.158	0.26	1
Fam171a1	0.081370609	-0.341865077	0.087	0.154	1
Parp4	0.020485015	-0.342686978	0.071	0.154	1
Zfp318	0.002127022	-0.344462967	0.076	0.202	1
Wipf1	0.009508797	-0.345199613	0.147	0.269	1
Pdcd4	0.000157298	-0.345785009	0.163	0.356	1
Hmgn2	0.000737314	-0.345859257	0.071	0.202	1
Nkg7	0.001727219	-0.346180488	0.092	0.231	1
Tpt1-ps3	0.014669584	-0.346300737	0.245	0.385	1
Ppp6r1	0.032067692	-0.346866763	0.076	0.154	1
Rps28	2.01E-05	-0.348310101	0.685	0.894	0.417692123
Zhx1	0.05634434	-0.348596702	0.125	0.202	1
Man2a1	0.005106517	-0.348739676	0.174	0.327	1
Ccndbp1	0.010706442	-0.349090855	0.038	0.115	1
Gstp1	0.000982626	-0.34922596	0.13	0.298	1
Brwd1	0.001208719	-0.350164472	0.038	0.144	1
Rpl23a	7.56E-05	-0.350720053	0.598	0.856	1
Sh3d19	0.000231688	-0.351828974	0.038	0.163	1
Wfdc1	0.026242268	-0.351890651	0.087	0.173	1
Baz2b	0.011064112	-0.35234691	0.217	0.356	1
Atp2b4	0.007874627	-0.354158588	0.071	0.173	1
Spty2d1	0.015515764	-0.354436802	0.109	0.212	1
Ets1	0.001076128	-0.354466883	0.402	0.615	1
Ralgds	0.053610471	-0.355068311	0.06	0.125	1
Arl4c	0.025034199	-0.355605839	0.092	0.183	1
Higd1a	0.013540049	-0.355659768	0.103	0.212	1
Ms4a4b	0.008997286	-0.356327803	0.158	0.288	1
Mif	0.007268946	-0.356693392	0.136	0.269	1
Gm5844	0.000103987	-0.357021753	0.033	0.163	1
Clk1	0.002447658	-0.358449923	0.255	0.442	1
Dgkd	0.000205533	-0.358492606	0.011	0.106	1
Abcb1a	0.006666479	-0.358683163	0.13	0.26	1
Pnrc1	0.004878964	-0.359977967	0.299	0.471	1
Ms4a4c	0.010226576	-0.360317984	0.049	0.135	1
Alkbh5	0.0074245	-0.361814586	0.141	0.269	1
Trbc1	0.005164126	-0.362274668	0.049	0.144	1
Dock2	0.042808595	-0.363463129	0.087	0.163	1
Psme1	0.000406765	-0.363768751	0.386	0.615	1
Ccdc186	0.046189378	-0.364075708	0.103	0.183	1
Rps15a	0.000466579	-0.365267795	0.592	0.808	1
Anxa6	0.006892542	-0.365462922	0.13	0.26	1
Usp34	0.011387864	-0.365821769	0.277	0.413	1
Nop14	0.006708443	-0.366848607	0.098	0.212	1
Rps14	2.25E-07	-0.367150529	0.717	0.904	0.00468056
Slc1a5	3.54E-05	-0.369315931	0.027	0.163	0.735469448
Kit	0.001208098	-0.369349813	0.076	0.212	1
Tiparp	0.022297382	-0.369360815	0.065	0.144	1
Sypl	0.002234476	-0.36951007	0.217	0.385	1
Marveld1	0.000931698	-0.371466743	0.038	0.144	1
Fam46a	0.021959257	-0.371693825	0.054	0.135	1
Gm11478	0.000591863	-0.371745953	0.152	0.327	1
H3f3b	0.00229418	-0.372312287	0.891	0.971	1
Gadd45b	0.112758424	-0.372422277	0.098	0.163	1
Ptgis	0.011578067	-0.373843866	0.038	0.115	1
Eef1a1	0.000146258	-0.374048002	0.69	0.865	1
Psmb10	0.003187727	-0.375317713	0.239	0.413	1
Cflar	0.005508729	-0.375322244	0.19	0.337	1
Runx3	0.001010874	-0.37548543	0.033	0.135	1
Scarb2	0.038279837	-0.37555961	0.163	0.26	1
Rpl3	0.000161864	-0.377076998	0.478	0.683	1
Tmem2	0.004226923	-0.378553337	0.168	0.327	1
Rpl38-ps2	0.000426375	-0.380720729	0.082	0.231	1
Zcchc17	0.020710109	-0.380897656	0.082	0.173	1
Ehd3	0.009366372	-0.381782446	0.033	0.106	1
Gm10073	5.40E-05	-0.382273191	0.071	0.24	1
Rpl14-ps1	0.000503203	-0.383395884	0.141	0.317	1
Sdf4	0.001307563	-0.383974518	0.207	0.385	1
Pfkp	0.006541958	-0.384614362	0.06	0.154	1
Luc7l2	0.022660823	-0.385119873	0.245	0.356	1
Stat6	0.003739953	-0.385374537	0.065	0.173	1
Zfp36l1	3.52E-05	-0.38539981	0.391	0.673	0.7316533
Atp1a1	0.000988471	-0.386913331	0.217	0.404	1
Epb41	0.000935894	-0.387726117	0.06	0.183	1
Hspd1	0.01177166	-0.389330282	0.196	0.317	1
Rps20	0.000158759	-0.390607373	0.728	0.913	1
Irf2bp2	5.53E-05	-0.390685212	0.087	0.269	1
Rps24-ps3	0.001299557	-0.390948282	0.087	0.221	1
Sox7	0.01124409	-0.392356621	0.038	0.115	1
Cep57	0.003516109	-0.392653069	0.071	0.183	1
Rsrc2	0.000957548	-0.392781503	0.304	0.51	1
Hspe1	0.000139709	-0.393772577	0.217	0.442	1
Arrdc3	0.000587699	-0.394257566	0.054	0.183	1
Gm14303	0.000116397	-0.396499102	0.179	0.394	1
Rplp2	8.09E-06	-0.396604649	0.804	0.942	0.167968171
mt-Rnr2	1.04E-11	-0.396940121	1	1	2.17E-07
Ing1	0.039225003	-0.397619047	0.125	0.212	1
Ly6c2	0.007939122	-0.397700928	0.147	0.279	1
Rpl35a-ps6	0.001915402	-0.398868907	0.076	0.202	1
Gm6136	0.005139045	-0.39963656	0.315	0.462	1
Gpihbp1	7.95E-05	-0.400249656	0.25	0.49	1
Tmem5	0.002236159	-0.400551613	0.043	0.144	1
Smim14	0.022323049	-0.400693942	0.163	0.269	1
Lifr	0.002628192	-0.401173159	0.168	0.317	1
Ighd	0.001279262	-0.40209811	0.087	0.231	1
Rpl38	2.73E-05	-0.402203989	0.69	0.875	0.568016988
Gm13577	0.002194499	-0.402538366	0.092	0.221	1
Gnl3	0.000249909	-0.404973118	0.109	0.279	1
Nisch	0.015416639	-0.405571728	0.13	0.24	1
Gpbp1	0.002930407	-0.405661522	0.125	0.26	1
Setx	0.002253005	-0.405734998	0.114	0.26	1
4932438A13Rik	0.003074574	-0.406312138	0.212	0.375	1
Capn1	0.000387662	-0.408340768	0.027	0.135	1
Ppp4r3a	0.001150914	-0.409345075	0.06	0.183	1
Clec14a	1.82E-05	-0.410248783	0.386	0.702	0.377094495
Cd3e	0.008203805	-0.411263822	0.06	0.154	1
Jun	0.000169516	-0.411775649	0.826	0.942	1
Bhlhe40	0.001117543	-0.412715094	0.043	0.154	1
Cd69	0.018745006	-0.414333142	0.098	0.192	1
Prpf39	0.000910442	-0.415427305	0.065	0.192	1
Arhgef1	0.000990918	-0.415505198	0.098	0.24	1
Cd55	0.002118145	-0.415820192	0.103	0.24	1
Rpl14	8.16E-06	-0.415871707	0.701	0.904	0.169411913
Bmp6	0.001429744	-0.416347891	0.114	0.26	1
Dock9	0.002600285	-0.421566314	0.136	0.279	1
Hmgn5	0.021663726	-0.422924709	0.087	0.173	1
Tcf7	0.067642278	-0.423405166	0.12	0.192	1
Pear1	0.037646095	-0.423974234	0.065	0.135	1
Egr1	0.00184563	-0.426049555	0.261	0.452	1
Nktr	0.007081958	-0.426904885	0.163	0.298	1
Aco2	0.000712444	-0.427674799	0.087	0.231	1
Tra2b	0.005211223	-0.428287058	0.25	0.413	1
Syne1	0.000183026	-0.429719895	0.223	0.442	1
Rps15	3.37E-05	-0.431231414	0.658	0.827	0.700942184
Thoc2	0.007045749	-0.43193659	0.261	0.404	1
Sftpa1	0.000129456	-0.432093633	0.201	0.433	1
Rps8	6.33E-05	-0.433001947	0.663	0.865	1
Bclaf1	0.000292188	-0.437435554	0.332	0.538	1
Igfbp4	0.000262633	-0.438676449	0.125	0.298	1
Gm10275	0.001899459	-0.44000379	0.109	0.25	1
Dusp5	9.14E-05	-0.442499981	0.033	0.163	1
Hcst	0.022401326	-0.445199588	0.071	0.154	1
Gm12346	0.00027519	-0.448845703	0.109	0.279	1
Ccdc174	0.003471218	-0.449242185	0.098	0.221	1
Prss23	0.127483991	-0.451074782	0.163	0.231	1
Cep350	0.000818285	-0.453511103	0.12	0.269	1
Mtss1	0.013067078	-0.453574603	0.152	0.269	1
Rpl9	3.66E-05	-0.455934596	0.554	0.769	0.760647039
Nek7	0.000212852	-0.456048048	0.087	0.24	1
Foxp1	2.15E-05	-0.458454028	0.424	0.692	0.446691262
Dennd4a	0.000472909	-0.460071211	0.038	0.154	1
Gtf3c2	0.004622706	-0.461509558	0.043	0.135	1
Gja4	0.00247763	-0.461749562	0.038	0.135	1
Nr2f2	0.013198503	-0.462047639	0.071	0.163	1
Arhgdib	0.000584708	-0.462215852	0.25	0.452	1
Gbp5	0.000440406	-0.46403511	0.033	0.144	1
Psme2b	0.003338463	-0.464319798	0.098	0.221	1
Gimap3	0.000748448	-0.465859745	0.082	0.221	1
Mir6236	0.029999893	-0.466313187	0.054	0.125	1
Atp2a3	1.41E-05	-0.466765409	0.103	0.317	0.292684272
Rpl5	1.18E-06	-0.471307211	0.592	0.808	0.024576677
Ppp4r3b	0.000102879	-0.472082343	0.201	0.423	1
Trac	2.52E-05	-0.472497935	0.022	0.154	0.522546397
Rnf144a	0.00055897	-0.477509351	0.19	0.375	1
Fam133b	0.003167949	-0.485456219	0.103	0.231	1
Il7r	0.024905463	-0.485569054	0.098	0.192	1
Rps13	6.43E-05	-0.485873791	0.549	0.75	1
Slc6a6	0.000223206	-0.487064154	0.12	0.288	1
Mrpl40	0.000531337	-0.489097248	0.043	0.163	1
Jmjd1c	0.000135949	-0.489722388	0.147	0.337	1
Rps23	5.37E-07	-0.490358803	0.707	0.913	0.011156978
Lef1	7.20E-06	-0.491943478	0.033	0.192	0.149500053
Dnah8	4.34E-05	-0.492806811	0.005	0.106	0.900785631
Hmcn1	0.000182994	-0.493442347	0.12	0.298	1
Lrg1	0.039891477	-0.494594137	0.087	0.163	1
Rapgef6	0.016550307	-0.495830165	0.147	0.25	1
Spn	1.87E-05	-0.496205749	0.016	0.144	0.388443308
Ms4a1	0.002810681	-0.500771413	0.109	0.25	1
Syt7	0.000963913	-0.501033711	0.033	0.135	1
Rps24	5.56E-07	-0.501848729	0.804	0.942	0.011554936
Tpt1	3.69E-08	-0.507185919	0.783	0.942	0.000767063
Tnrc6a	0.000326032	-0.510550414	0.179	0.365	1
Utrn	5.43E-06	-0.514484656	0.212	0.49	0.112712304
Sgms1	0.000891416	-0.518615408	0.054	0.173	1
Rps10	1.43E-06	-0.518952351	0.5	0.769	0.029689936
Numa1	7.63E-06	-0.519227726	0.054	0.231	0.158390644
Vwf	0.035162027	-0.519967041	0.103	0.192	1
Trbc2	0.006228996	-0.523126979	0.109	0.231	1
Adam15	0.004329066	-0.523789231	0.109	0.231	1
Eef1b2	0.000236489	-0.527375041	0.299	0.5	1
Sftpc	9.42E-19	-0.530207568	0.647	0.962	1.96E-14
Gm8995	0.000237118	-0.535119708	0.31	0.51	1
Lck	1.39E-05	-0.541169283	0.033	0.183	0.288967657
Scgb1a1	4.61E-08	-0.545631735	0.484	0.808	0.000957133
Rgs2	2.46E-05	-0.550822462	0.223	0.471	0.510608326
Anp32e	2.99E-05	-0.551605338	0.136	0.346	0.620318446
Rpsa	8.19E-06	-0.552666513	0.668	0.827	0.170053078
Rplp1	2.32E-08	-0.557337018	0.859	0.942	0.000482831
Rpl17	1.85E-07	-0.558661799	0.668	0.865	0.003845446
Gm4759	1.91E-05	-0.5673096	0.082	0.279	0.39599598
Edn1	2.67E-05	-0.580149857	0.141	0.365	0.555648004
Rps21	9.20E-09	-0.582020137	0.647	0.885	0.000191172
Ltb	8.27E-05	-0.582932438	0.049	0.192	1
Il2rb	0.000451369	-0.589956215	0.033	0.144	1
Ms4a6b	4.87E-05	-0.592635023	0.12	0.308	1
Zfp503	2.39E-06	-0.595591937	0.19	0.462	0.049707382
Gm10736	1.43E-06	-0.595903972	0.375	0.644	0.029715572
Pltp	1.30E-05	-0.60169545	0.418	0.663	0.270770107
Ccl5	0.000168958	-0.602044929	0.277	0.538	1
Rps6	6.38E-06	-0.607487354	0.304	0.587	0.132534556
Gm4149	5.86E-08	-0.620952472	0.207	0.519	0.001217756
Irs2	9.64E-06	-0.625409153	0.011	0.135	0.200230275
Gzma	1.06E-06	-0.627089854	0.087	0.317	0.022062862
AC140209.1	0.000859867	-0.62763003	0.038	0.144	1
Ppig	0.002440268	-0.630654601	0.288	0.452	1
Fos	6.05E-07	-0.636548331	0.5	0.788	0.012573258
Tek	1.33E-06	-0.644518353	0.174	0.433	0.027719824
Hoxa5	0.00034607	-0.662989458	0.141	0.308	1
Dnajb1	2.95E-06	-0.665640906	0.141	0.394	0.061185621
Rpl12	5.66E-08	-0.688535205	0.478	0.798	0.001175874
Btg1	1.65E-06	-0.689294403	0.304	0.567	0.034177434
Ifi213	2.64E-06	-0.703328994	0.071	0.269	0.054772038
Cd37	3.50E-06	-0.705411701	0.087	0.288	0.072644667
Cxcl12	4.18E-08	-0.747108968	0.185	0.49	0.000868707
Gm1966	0.000323923	-0.780889914	0.147	0.317	1
Ptprb	2.65E-08	-0.80541476	0.402	0.721	0.000550426
Hsp90aa1	2.28E-10	-0.905551544	0.69	0.885	4.74E-06
Hspa1a	3.27E-11	-0.931209569	0.364	0.721	6.79E-07
Hspa1b	1.22E-11	-1.101959979	0.168	0.538	2.53E-07
Hbb-bt	4.41E-10	-1.19640628	0.152	0.49	9.16E-06
Igkc	0.017115386	-1.554042347	0.582	0.74	1
Hbb-bs	5.01E-25	-1.819755156	0.315	0.904	1.04E-20
Hba-a2	6.18E-15	-1.85949461	0.152	0.615	1.28E-10
Hba-a1	1.97E-21	-1.873763597	0.152	0.712	4.09E-17
Jchain	7.53E-05	-1.886232053	0.027	0.154	1
Cyp26b1	2.20E-23	-1.977762672	0.06	0.567	4.58E-19
Ighg2c	0.001955466	-2.652785931	0.022	0.106	1
